# Supplementary material for: A Meta-analysis of Gene Expression Signatures of Blood Pressure and Hypertension
Source: PLoS Genet. 2015 Mar 18;11(3):e1005035. doi: 10.1371/journal.pgen.1005035 (PMC4365001; doi:10.1371/journal.pgen.1005035)
Supplement: S3 Table — (XLSX) [file pgen.1005035.s006.xlsx]

## Sheet: Sheet1
Table S3: BP differentially expressed genes at FDR<0.2 in the meta-analysis of all six cohorts
TransID	HT12v3_probeID	HT12v3_ArrayAdress	GeneSymbol	Gene_chr_FHS_hg19	EntrezGeneID_FHS	HT12v4_ArrayAdress	HT12v4_ProbeID	BP_sixCohort_meta_TE	BP_sixCohort_meta_seTE	BP_sixCohort_meta_zval	BP_sixCohort_meta_p	BP_sixCohort_meta_BH_FDR	BP_estimate.FHS	BP_std.error.FHS	BP_tvalue.FHS	BP_pval.FHS	BP_BH_FDR.FHS	BP_illumina_meta_TE	BP_illumina_meta_seTE	BP_illumina_meta_zval	BP_illumina_meta_p	BP_illumina_meta_BH_FDR
SBP-Signature
3185498	ILMN_1758938	6560300	SLC31A2	chr9	1318	4730634	ILMN_1758938	0.00228157	0.000231852	9.84061	0	0	0.00241844	0.000325035	7.44057	1.24e-13	2.77e-10	0.00213978	0.000330819	6.46812	9.92e-11	4.99e-07
3841076	ILMN_2308849	2970730	MYADM	chr19	91663	2970730	ILMN_2308849	0.00257807	0.000248228	10.3859	0	0	0.00246752	0.000321741	7.66927	2.2e-14	6.56e-11	0.00274065	0.000390165	7.02433	2.15e-12	2.16e-08
2887309	ILMN_1781285	6860377	DUSP1	chr5	1843	6860377	ILMN_1781285	0.0021878	0.000285852	7.65362	1.95e-14	6.55e-11	0.0022262	0.000389104	5.72135	1.14e-08	7.03e-06	0.00214278	0.000421328	5.08578	3.66e-07	0.00122695
2439842	ILMN_1691892	2340180	TAGLN2	chr1	8407	2340180	ILMN_1691892	0.00198835	0.00028881	6.88463	5.79e-12	1.46e-08	0.00202171	0.000413047	4.89462	1.03e-06	0.000300992	0.00195644	0.000403983	4.84289	1.28e-06	0.00251425
3822657	ILMN_1673363	6960630	CD97	chr19	976	6960630	ILMN_1673363	0.00161024	0.00023655	6.80718	9.95e-12	1.98e-08	0.00168403	0.000319215	5.27552	1.4e-07	5.69e-05	0.00152037	0.00035229	4.31568	1.59e-05	0.0228438
2608725	ILMN_1768534	2640735	BHLHE40	chr3	8553	2640735	ILMN_1768534	0.00152355	0.000224719	6.77981	1.2e-11	1.98e-08	0.00154428	0.000335483	4.60317	4.3e-06	0.00097325	0.00150668	0.000302649	4.97831	6.41e-07	0.00161163
2434438	ILMN_1756806	7380100	MCL1	chr1	4170	7380100	ILMN_1756806	0.00115805	0.000171458	6.75412	1.44e-11	1.98e-08	0.00100278	0.00020234	4.95594	7.52e-07	0.0002241	0.00155347	0.000322902	4.81095	1.5e-06	0.00251425
3293435	ILMN_1740633	4670193	PRF1	chr10	5551	4670193	ILMN_1740633	0.00220176	0.000326616	6.74112	1.57e-11	1.98e-08	0.00246505	0.000412429	5.97691	2.49e-09	2.02e-06	0.00175888	0.000534904	3.28821	0.00100826	0.395604
3662808	ILMN_2352097	4890241	GPR56	chr16	9289	4890241	ILMN_2352097	0.00194459	0.000294281	6.60794	3.9e-11	4.35e-08	0.00202068	0.00034128	5.9209	3.5e-09	2.72e-06	0.00172398	0.000581099	2.96676	0.00300958	0.52341
3822657	ILMN_2413508	1470626	CD97	chr19	976	1470626	ILMN_2413508	0.00148803	0.00022902	6.49739	8.17e-11	8.22e-08	0.00168403	0.000319215	5.27552	1.4e-07	5.69e-05	0.00128014	0.000328763	3.89381	9.87e-05	0.0902387
3838004	ILMN_1659936	1340600	PPP1R15A	chr19	23645	1340600	ILMN_1659936	0.00138093	0.000244152	5.65604	1.55e-08	1.42e-05	0.00154538	0.00025575	6.04253	1.67e-09	1.57e-06	0.00126201	0.000301015	4.19249	2.76e-05	0.0346967
2761837	ILMN_1761945	10504	FGFBP2	chr4	83888	10504	ILMN_1761945	0.00215586	0.000390215	5.52481	3.3e-08	2.76e-05	0.00227356	0.000500903	4.53892	5.84e-06	0.0012566	0.00197418	0.000622357	3.1721	0.00151343	0.475644
2491745	ILMN_1708779	6580041	GNLY	chr2	10578	6580041	ILMN_1708779	0.00263444	0.000479613	5.49284	3.96e-08	3.06e-05	0.00264988	0.000640196	4.13917	3.56e-05	0.00553888	0.00261468	0.000724071	3.61108	0.000304921	0.235892
3544525	ILMN_1669523	4280017	FOS	chr14	2353	4280017	ILMN_1669523	0.00226157	0.000414444	5.45688	4.85e-08	3.48e-05	0.00166617	0.000246331	6.76396	1.56e-11	2.32e-08	0.00260142	0.000629826	4.13038	3.62e-05	0.0404515
2434438	ILMN_1803988	610750	MCL1	chr1	4170	610750	ILMN_1803988	0.000929911	0.00017457	5.32687	9.99e-08	6.7e-05	0.00100278	0.00020234	4.95594	7.52e-07	0.0002241	0.000717737	0.000345259	2.07884	0.0376323	0.791924
3868998	ILMN_1682993	2450427	NKG7	chr19	4818	2450427	ILMN_1682993	0.00186035	0.000379361	4.9039	9.4e-07	0.00059055	0.00225391	0.000526024	4.2848	1.88e-05	0.00331959	0.0014338	0.000547621	2.61824	0.00883847	0.628934
3830002	ILMN_1737157	3140438	GRAMD1A	chr19	57655	3140438	ILMN_1737157	-0.000616518	0.000126748	-4.86411	1.15e-06	0.000680169	-0.000604167	0.000141879	-4.25831	2.11e-05	0.00359381	-0.000665336	0.000282068	-2.35878	0.018335	0.738721
3550077	ILMN_1796165	2030484	GLRX5	chr14	51218	2030484	ILMN_1796165	0.00157218	0.000326629	4.81335	1.48e-06	0.000829268	0.00168198	0.000385851	4.35913	1.34e-05	0.00242198	0.00129457	0.000613547	2.10998	0.0348603	0.78055
2611779	ILMN_1698605	2510392	TMEM43	chr3	79188	2510392	ILMN_1698605	0.000755263	0.000159979	4.721	2.35e-06	0.00124223	0.000748595	0.000206867	3.61873	0.000300045	0.0268135	0.000765185	0.000252339	3.03237	0.00242643	0.52341
2649113	ILMN_1765578	6760546	TIPARP	chr3	25976	6760546	ILMN_1765578	0.000953525	0.000203016	4.6968	2.64e-06	0.00132889	0.00119084	0.000225014	5.29232	1.28e-07	5.37e-05	0.00086306	0.000240559	3.58772	0.000333584	0.239632
3375735	ILMN_1714567	450553	AHNAK	chr11	79026	450553	ILMN_1714567	0.00093299	0.000204725	4.55729	5.18e-06	0.00248153	0.000910972	0.000257466	3.53822	0.000407814	0.0325395	0.000970847	0.000337601	2.87572	0.00403102	0.54887
3594825	ILMN_1733311	2030739	PIGB	chr15	9488	2030739	ILMN_1733311	0.000800338	0.000176979	4.52221	6.12e-06	0.00279311	0.00108779	0.000313666	3.46799	0.000530381	0.0388504	0.000666087	0.00021436	3.10733	0.00188786	0.52341
2982076	ILMN_1676408	4860242	TAGAP	chr6	117289	4860242	ILMN_1676408	0.00137881	0.00030551	4.51313	6.39e-06	0.00279311	0.00172715	0.000249993	6.90882	5.74e-12	1.03e-08	0.0012595	0.000372005	3.3857	0.000709963	0.32455
3393670	ILMN_1778723	1580465	AMICA1	chr11	120425	1580465	ILMN_1778723	-0.000857963	0.000194853	-4.40314	1.07e-05	0.00436063	-0.000823655	0.000237854	-3.46286	0.000540566	0.0394349	-0.00092797	0.000339765	-2.73121	0.00631021	0.574349
2522728	ILMN_1787749	290592	CASP8	chr2	841	290592	ILMN_1787749	0.000566205	0.000128692	4.39971	1.08e-05	0.00436063	0.000793554	0.000193649	4.0979	4.26e-05	0.00613895	0.000386379	0.000172224	2.24347	0.0248665	0.753236
2669184	ILMN_1707156	4150438	LRRFIP2	chr3	9209	4150438	ILMN_1707156	0.000425033	9.85e-05	4.31582	1.59e-05	0.00615059	0.000546242	0.000210341	2.59694	0.00944341	0.235072	0.000391001	0.000111453	3.50821	0.00045113	0.239698
2448073	ILMN_2397750	4280228	IVNS1ABP	chr1	10625	4280228	ILMN_2397750	0.000607483	0.000145001	4.18952	2.8e-05	0.0104127	0.000952916	0.000228757	4.16562	3.18e-05	0.00511466	0.000375479	0.000187474	2.00284	0.045195	0.835525
2527747	ILMN_1741165	780465	SLC11A1	chr2	6556	780465	ILMN_1741165	-0.00104738	0.000251602	-4.16285	3.14e-05	0.0109434	-0.000956712	0.000297782	-3.21279	0.00132589	0.0740462	-0.00127362	0.000470377	-2.70765	0.00677608	0.574349
2855434	ILMN_2098616	7330523	C5orf39	chr5	389289	7330523	ILMN_2098616	-0.000856139	0.000205707	-4.16194	3.16e-05	0.0109434	-0.00121361	0.000386061	-3.14357	0.00168231	0.0870609	-0.000714409	0.000243089	-2.93888	0.00329404	0.52341
2682271	ILMN_1775257	1030463	PROK2	chr3	60675	1030463	ILMN_1775257	-0.00130192	0.000313416	-4.15399	3.27e-05	0.0109532	-0.0016291	0.000386977	-4.20982	2.62e-05	0.00433086	-0.000678139	0.00053433	-1.26914	0.204392	0.942188
3381817	ILMN_1685625	6580059	UCP2	chr11	7351	6580059	ILMN_1685625	0.00101676	0.000249423	4.07643	4.57e-05	0.0148362	0.00128455	0.000291182	4.41152	1.06e-05	0.0020077	0.000278766	0.000483376	0.576707	0.564137	0.973576
3733275	ILMN_1780334	60719	KCNJ2	chr17	3759	60719	ILMN_1780334	-0.00131058	0.000325119	-4.03107	5.55e-05	0.01745	-0.00215934	0.000371492	-5.81262	6.67e-09	4.59e-06	-0.000927391	0.000316873	-2.92669	0.00342585	0.52341
2761734	ILMN_2378100	6250497	FBXL5	chr4	26234	6250497	ILMN_2378100	-0.000747712	0.000186261	-4.01433	5.96e-05	0.0181682	-0.000974667	0.000244111	-3.99272	6.66e-05	0.00838224	-0.000431454	0.000288161	-1.49727	0.134323	0.921584
3944690	ILMN_1660364	6510524	CYTH4	chr22	27128	6510524	ILMN_1660364	-0.00115332	0.000288784	-3.9937	6.5e-05	0.0192411	-0.00147569	0.000272971	-5.40603	6.85e-08	3.14e-05	-0.000942791	0.000321432	-2.93309	0.00335603	0.52341
3964154	ILMN_1767475	2230367	CERK	chr22	64781	2230367	ILMN_1767475	-0.000595937	0.000149954	-3.97412	7.06e-05	0.0202977	-0.000568337	0.000206782	-2.74848	0.00601648	0.18195	-0.00062655	0.00021778	-2.87699	0.00401486	0.54887
3558375	ILMN_2109489	1850523	GZMB	chr14	3002	1850523	ILMN_2109489	0.00386288	0.000978011	3.94973	7.82e-05	0.0218566	0.00532665	0.000548309	9.71468	4.8e-22	4.29e-18	0.00348058	0.0012059	2.88629	0.00389813	0.54887
2881239	ILMN_1815057	5960068	PDGFRB	chr5	5159	5960068	ILMN_1815057	0.000367682	9.36e-05	3.92873	8.54e-05	0.0232117	0.000288283	0.000143336	2.01124	0.0443729	0.450101	0.000426686	0.000123562	3.45322	0.000553936	0.265283
3655140	ILMN_1753283	4850338	NFATC2IP	chr16	84901	4850338	ILMN_1753283	0.000398691	0.000102099	3.90494	9.43e-05	0.0245366	0.000479652	0.000186939	2.56582	0.0103324	0.245247	0.000391555	0.000133387	2.93549	0.0033302	0.52341
2982076	ILMN_2333774	5360364	TAGAP	chr6	117289	5360364	ILMN_2333774	0.00141143	0.000361661	3.90264	9.52e-05	0.0245366	0.00172715	0.000249993	6.90882	5.74e-12	1.03e-08	0.00133296	0.000481234	2.76987	0.0056078	0.574349
2390180	ILMN_1705458	5890138	TRIM58	chr1	25893	5890138	ILMN_1705458	0.0015432	0.000396618	3.89088	9.99e-05	0.0251122	0.00156163	0.000481166	3.24551	0.0011829	0.0690916	0.00150412	0.000700525	2.14714	0.0317823	0.78055
2663810	ILMN_1790807	6560441	XPC	chr3	7508	6560441	ILMN_1790807	0.000598634	0.000155041	3.86114	0.000112858	0.0276832	0.000781622	0.000234436	3.33405	0.000864396	0.0553347	0.000456389	0.000206696	2.20802	0.0272426	0.753236
2594627	ILMN_1779486	4880110	FAM126B	chr2	285172	4880110	ILMN_1779486	0.000718374	0.000186634	3.84911	0.00011855	0.028387	0.000702635	0.000269149	2.61058	0.00907554	0.229924	0.000732951	0.000259023	2.82968	0.00465948	0.574349
3784344	ILMN_1695276	3400360	MAPRE2	chr18	10982	3400360	ILMN_1695276	0.000603624	0.000157099	3.84232	0.000121876	0.0285048	0.000787665	0.000255519	3.0826	0.0020672	0.0981259	0.000491776	0.000199195	2.46882	0.013556	0.706388
3954238	ILMN_1767320	4560538	MAPK1	chr22	5594	3180398	ILMN_1767320	0.00051716	0.000136625	3.78526	0.000153548	0.0349554	0.000659422	0.000201562	3.27156	0.00107944	0.0649592	0.000396241	0.000185828	2.13229	0.0329828	0.78055
2883349	ILMN_1693826	5220093	HAVCR2	chr5	84868	5220093	ILMN_1693826	0.000979551	0.000259095	3.78067	0.000156408	0.0349554	0.00103471	0.000308175	3.35753	0.000794418	0.052557	0.00101063	0.000367811	2.74768	0.00600178	0.574349
3959986	ILMN_1684349	3170152	IL2RB	chr22	3560	290402	ILMN_1684349	0.000969095	0.00025698	3.77109	0.000162538	0.0355358	0.000966579	0.000326577	2.95973	0.00309877	0.12533	0.000973187	0.000416438	2.33693	0.0194427	0.740521
3075778	ILMN_1851677	5260373	HIPK2	chr7	28996	5260373	ILMN_1851677	0.000403979	0.000108255	3.73174	0.000190162	0.0406907	0.00103156	0.000328306	3.14208	0.00169088	0.0870609	0.000327419	0.000114668	2.85537	0.00429871	0.559727
3006572	ILMN_1749081	1470762	AUTS2	chr7	26053	1470762	ILMN_1749081	0.00095341	0.000257263	3.70597	0.000210584	0.0432662	0.00085645	0.000195493	4.38098	1.21e-05	0.00223769	0.00124027	0.000441512	2.80914	0.00496746	0.574349
2319423	ILMN_1766275	3360717	PIK3CD	chr1	5293	3360717	ILMN_1766275	-0.000636711	0.000171819	-3.70571	0.000210803	0.0432662	-0.000516094	0.000213759	-2.41437	0.0158109	0.2923	-0.000856907	0.000288819	-2.96694	0.00300783	0.52341
3359601	ILMN_2307032	2450246	OSBPL5	chr11	114879	2450246	ILMN_2307032	0.000451297	0.000122346	3.6887	0.000225401	0.0453371	0.000418099	0.00014396	2.90427	0.0037031	0.138429	0.000537624	0.000232148	2.31586	0.0205658	0.740521
2435383	ILMN_1796712	2490195	S100A10	chr1	6281	2490195	ILMN_1796712	0.00127845	0.000349171	3.66139	0.000250847	0.0494661	0.00207273	0.000406417	5.1	3.57e-07	0.000118099	0.000938292	0.000361483	2.59568	0.00944049	0.647512
2774971	ILMN_1812926	10685	ANTXR2	chr4	118429	10685	ILMN_1812926	0.000901436	0.00024823	3.63145	0.00028183	0.0539741	0.00142959	0.000220691	6.47781	1.05e-10	1.26e-07	0.000644275	0.000245005	2.62965	0.0085474	0.627203
3434760	ILMN_1813846	2060605	P2RX4	chr12	5025	2060605	ILMN_1813846	-0.000418818	0.000115406	-3.62907	0.000284441	0.0539741	-0.00051707	0.000235308	-2.19742	0.0280526	0.373634	-0.000387698	0.000132427	-2.92764	0.0034154	0.52341
3109201	ILMN_2367681	2680553	SPAG1	chr8	6674	2680553	ILMN_2367681	0.000365623	0.000101482	3.60284	0.000314756	0.0577305	0.000562556	0.000221539	2.53932	0.0111479	0.254464	0.000313326	0.000114164	2.74452	0.00605986	0.574349
2682436	ILMN_1721842	840554	RYBP	chr3	23429	840554	ILMN_1721842	0.000804783	0.000223458	3.60149	0.000316401	0.0577305	0.000986918	0.000277466	3.5569	0.000379993	0.030871	0.000468607	0.000376959	1.24312	0.213822	0.943829
3855358	ILMN_1811579	7160709	HOMER3	chr19	9454	7160709	ILMN_1811579	-0.000298917	8.31e-05	-3.59736	0.000321458	0.0577305	-0.000439383	0.000147934	-2.97013	0.00299603	0.123111	-0.000234174	0.000100433	-2.33164	0.0197198	0.740521
2427007	ILMN_1707077	160019	SORT1	chr1	6272	160019	ILMN_1707077	-0.000597204	0.00016637	-3.58961	0.000331175	0.058432	-0.000689095	0.000282504	-2.43924	0.0147651	0.283637	-0.000548412	0.000205854	-2.66409	0.00771976	0.61132
3512294	ILMN_1692177	5260754	TSC22D1	chr13	8848	5260754	ILMN_1692177	0.00046549	0.000129937	3.58242	0.000340425	0.0590286	0.000405314	0.000236489	1.71388	0.0866354	0.570489	0.000491511	0.000155514	3.16056	0.00157468	0.479895
3716950	ILMN_1763000	3990433	ADAP2	chr17	55803	3990433	ILMN_1763000	-0.000545344	0.000152725	-3.57076	0.000355943	0.0606732	-0.000443128	0.000228356	-1.94052	0.0523933	0.47898	-0.000628065	0.000205429	-3.05732	0.00223322	0.52341
2612625	ILMN_1764770	3060278	OXNAD1	chr3	92106	3060278	ILMN_1764770	-0.000399386	0.000112503	-3.55001	0.000385212	0.0640242	-0.000253062	0.000322186	-0.785453	0.432239	0.868039	-0.000419704	0.00012006	-3.49579	0.000472664	0.239698
3758615	ILMN_1797522	6560156	DUSP3	chr17	1845	6560156	ILMN_1797522	-0.000614636	0.00017324	-3.54789	0.000388334	0.0640242	-0.000522187	0.000229057	-2.27972	0.0226813	0.348266	-0.000738196	0.000264809	-2.78765	0.00530922	0.574349
3891006	ILMN_1741942	7040315	STX16	chr20	8675	7040315	ILMN_1741942	-0.000630323	0.000178174	-3.53768	0.000403651	0.0654762	-0.000391104	0.000233933	-1.67186	0.0946372	0.58467	-0.000960811	0.000274961	-3.49435	0.00047522	0.239698
3226041	ILMN_1775734	270487	SH2D3C	chr9	10044	270487	ILMN_1775734	-0.000479775	0.000135839	-3.53194	0.000412517	0.0658522	-0.000458078	0.000151113	-3.03136	0.00245151	0.108397	-0.000571139	0.000310058	-1.84204	0.0654698	0.879367
2878368	ILMN_1740772	4120279	APBB3	chr5	10307	4120279	ILMN_1740772	-0.000503239	0.000142871	-3.52234	0.000427753	0.0672174	-0.000459929	0.000181355	-2.53607	0.0112515	0.254878	-0.000574089	0.000231956	-2.47499	0.0133241	0.70558
2949118	ILMN_2376204	5420091	LTB	chr6	4050	5420091	ILMN_2376204	-0.000651778	0.00018608	-3.50268	0.000460597	0.071265	-0.000457755	0.000236728	-1.93367	0.0532302	0.48147	-0.000965497	0.000301019	-3.20743	0.00133927	0.441559
3156193	ILMN_1695719	290468	EIF2C2	chr8	27161	290468	ILMN_1695719	0.000669336	0.000192792	3.4718	0.00051699	0.0787784	0.000676773	0.000249541	2.71207	0.00671752	0.195159	0.000658323	0.000303654	2.168	0.0301587	0.779707
2778856	ILMN_1799028	4900168	TSPAN5	chr4	10098	4900168	ILMN_1799028	0.00154683	0.000447771	3.4545	0.000551307	0.0827536	0.0019063	0.000645544	2.95301	0.00316687	0.126343	0.00121351	0.00062162	1.95218	0.0509172	0.86216
2491523	ILMN_1668065	6520092	ELMOD3	chr2	84173	6520092	ILMN_1668065	0.000259683	7.54e-05	3.44386	0.000573482	0.0848162	8.51e-05	0.000186639	0.455953	0.648451	0.938021	0.000293739	8.24e-05	3.56381	0.000365512	0.239698
2361342	ILMN_1702787	2850576	SEMA4A	chr1	64218	2850576	ILMN_1702787	-0.00065937	0.000193639	-3.40515	0.000661278	0.0943725	-0.000754144	0.000230027	-3.2785	0.00105332	0.0638168	-0.000428862	0.00035874	-1.19547	0.231904	0.948453
3896976	ILMN_2204754	6660356	TMX4	chr20	56255	6660356	ILMN_2204754	0.000668106	0.000196336	3.40288	0.0006668	0.0943725	0.000966114	0.000299496	3.2258	0.00126723	0.0721313	0.000443522	0.000259996	1.70588	0.0880299	0.882485
2360468	ILMN_1663667	4290014	FLAD1	chr1	80308	4290014	ILMN_1663667	-0.000362847	0.000106716	-3.40013	0.000673548	0.0943725	-0.000297834	0.000173708	-1.71457	0.0865092	0.570489	-0.000402254	0.000135247	-2.97422	0.00293738	0.52341
3665882	ILMN_1665212	6960037	EDC4	chr16	23644	6960037	ILMN_1665212	-0.000400516	0.000117949	-3.39566	0.000684644	0.0943725	-0.000416539	0.000141898	-2.93548	0.00335102	0.131344	-0.000364695	0.000212164	-1.71893	0.0856275	0.882485
2434341	ILMN_1658472	1850221	APH1A	chr1	51107	1850221	ILMN_1658472	-0.000635979	0.0001873	-3.39551	0.000685015	0.0943725	-0.000523004	0.000294178	-1.77785	0.0755107	0.543537	-0.000712997	0.000242894	-2.93543	0.00333087	0.52341
3634458	ILMN_2064606	2850039	TBC1D2B	chr15	23102	2850039	ILMN_2064606	-0.000589672	0.000174137	-3.38625	0.000708544	0.0962949	-0.000627215	0.000311122	-2.01598	0.0438748	0.448534	-0.000572546	0.000210136	-2.72465	0.00643693	0.574349
3841076	ILMN_2350574	2970594	MYADM	chr19	91663	2970594	ILMN_2350574	0.00218408	0.000645733	3.38233	0.000718739	0.0963781	0.00246752	0.000321741	7.66927	2.2e-14	6.56e-11	0.00215633	0.000899192	2.39807	0.0164818	0.738721
3509910	ILMN_1681553	6590086	FAM48A	chr13	55578	6590086	ILMN_1681553	-0.000314465	9.34e-05	-3.36759	0.000758294	0.099734	-0.000301448	0.0002201	-1.3696	0.170897	0.70534	-0.000317318	0.000103121	-3.07714	0.00208996	0.52341
3708462	ILMN_1808395	7210682	ACAP1	chr17	9744	7210682	ILMN_1808395	-0.000794752	0.000236135	-3.36566	0.000763599	0.099734	-0.000807478	0.000237388	-3.40151	0.000677299	0.0471026	-0.000829921	0.000376508	-2.20426	0.0275062	0.753236
2336497	ILMN_1656676	7400296	ZYG11B	chr1	79699	7400296	ILMN_1656676	-0.00070321	0.000210044	-3.34792	0.000814205	0.10498	-0.000680352	0.00035202	-1.93271	0.0533491	0.482139	-0.000715847	0.000261744	-2.73491	0.00623968	0.574349
3556924	ILMN_2403889	3850520	PRMT5	chr14	10419	3850520	ILMN_2403889	-0.000315285	9.44e-05	-3.33997	0.000837871	0.105359	-0.000789098	0.000275856	-2.86054	0.00425308	0.14789	-0.000252443	0.000100462	-2.51281	0.0119773	0.690293
3956854	ILMN_1667883	3060561	THOC5	chr22	8563	3060561	ILMN_1667883	-0.000578433	0.000173189	-3.3399	0.000838091	0.105359	-0.000678609	0.000274308	-2.4739	0.0134096	0.27402	-0.000512031	0.00022333	-2.29271	0.0218647	0.740521
3716993	ILMN_1700660	2630376	RNF135	chr17	84282	2630376	ILMN_1700660	-0.000408332	0.000122511	-3.33302	0.000859088	0.106665	-0.000444133	0.0002175	-2.04199	0.0412242	0.43831	-0.000391695	0.000148269	-2.64178	0.0082472	0.627203
2403446	ILMN_1746836	6450093	PTAFR	chr1	5724	510112	ILMN_1746836	0.00056367	0.000170342	3.30904	0.00093615	0.113884	0.000584822	0.000381167	1.53429	0.125043	0.646209	0.000558391	0.000190414	2.93251	0.00336239	0.52341
3804358	ILMN_1671693	2690541	C18orf10	chr18	25941	2690541	ILMN_1671693	0.00105693	0.000319515	3.30793	0.000939881	0.113884	0.00178321	0.000558524	3.19272	0.00142129	0.0772121	0.000703623	0.000389556	1.80622	0.0708842	0.882485
3807261	ILMN_2203891	4220767	SMAD7	chr18	4092	4220767	ILMN_2203891	0.000252321	7.66e-05	3.29501	0.000984196	0.117834	0.000242404	0.000193351	1.2537	0.21003	0.741908	0.000254209	8.34e-05	3.04687	0.0023124	0.52341
3103523	ILMN_1724533	70167	LY96	chr8	23643	70167	ILMN_1724533	-0.00105827	0.000321737	-3.28925	0.00100455	0.118856	-0.00127209	0.000482721	-2.63525	0.00844294	0.220765	-0.000887367	0.000431572	-2.05613	0.0397704	0.802215
3902489	ILMN_1742410	4290411	BCL2L1	chr20	598	4290411	ILMN_1742410	0.00124592	0.000379412	3.28382	0.00102411	0.119762	0.00148642	0.000530881	2.79991	0.00513846	0.165776	0.000994833	0.000542446	1.83398	0.0666575	0.879367
3374934	ILMN_1797731	2260129	MS4A6A	chr11	64231	2260129	ILMN_1797731	0.000721236	0.000220185	3.27559	0.00105443	0.12189	0.00101106	0.000302692	3.34022	0.000845464	0.0544011	0.000395532	0.000320881	1.23264	0.217709	0.945788
3405748	ILMN_1801616	3940435	EMP1	chr12	2012	3940435	ILMN_1801616	0.000591464	0.000180778	3.27177	0.00106875	0.122141	0.00030167	0.000242796	1.24248	0.214137	0.744486	0.000725114	0.000243732	2.97504	0.00292948	0.52341
3621029	ILMN_1814397	5690187	EPB42	chr15	2038	5690187	ILMN_1814397	0.00146215	0.000448355	3.26113	0.00110967	0.125393	0.00139996	0.000546279	2.56272	0.0104249	0.246	0.00159049	0.000784805	2.02661	0.0427024	0.824296
2508611	ILMN_2208413	1660685	ARHGAP15	chr2	55843	3310463	ILMN_2208413	-0.000883643	0.00027196	-3.24917	0.00115743	0.127419	-0.000908151	0.000272744	-3.32968	0.000878025	0.0558467	-0.00090647	0.000381754	-2.37449	0.0175733	0.738721
3883064	ILMN_2336595	4490524	ACSS2	chr20	55902	4490524	ILMN_2336595	-0.000475553	0.000146456	-3.24707	0.00116601	0.127419	-0.000485601	0.000193897	-2.50442	0.0123081	0.267276	-0.000462204	0.000223478	-2.06823	0.0386187	0.796991
2979679	ILMN_1766247	50440	ZBTB2	chr6	57621	50440	ILMN_1766247	0.000304403	9.38e-05	3.24399	0.00117866	0.127419	0.000531146	0.000338966	1.56696	0.117211	0.63476	0.000285586	9.77e-05	2.92453	0.0034498	0.52341
3939426	ILMN_1663422	7000465	RGL4	chr22	266747	7000465	ILMN_1663422	-0.000603987	0.000186311	-3.24183	0.00118766	0.127419	-0.000462297	0.000228324	-2.02474	0.0429659	0.444661	-0.00088632	0.000322302	-2.74997	0.00596012	0.574349
3841756	ILMN_1786810	7200025	KIR2DL1	chr19	3802	7200025	ILMN_1786810	0.000956818	0.000295219	3.24104	0.00119095	0.127419	0.00111052	0.000631186	1.75942	0.0785895	0.554313	0.000913777	0.000334005	2.73582	0.00622257	0.574349
2442587	ILMN_1676924	6290400	CD247	chr1	919	6290400	ILMN_1676924	0.000990431	0.000306892	3.22729	0.00124969	0.132296	0.00116747	0.000266007	4.38886	1.17e-05	0.00220402	0.000854181	0.000464221	1.84003	0.0657634	0.879367
3852880	ILMN_2353633	2140136	EMR2	chr19	30817	2140136	ILMN_2353633	-0.00111873	0.000347061	-3.22345	0.00126657	0.132686	-0.00151197	0.000419502	-3.6042	0.00031727	0.0273244	-0.000837401	0.000407453	-2.05521	0.0398589	0.802215
3397589	ILMN_2122103	6370435	ETS1	chr11	2113	6370435	ILMN_2122103	0.000836391	0.000260215	3.21422	0.00130798	0.133825	0.00101074	0.000307433	3.28768	0.00101967	0.0627738	0.00039593	0.000488643	0.810264	0.417788	0.970378
3431376	ILMN_1689908	2120224	ANKRD13A	chr12	88455	2120224	ILMN_1689908	0.000560815	0.000174513	3.21361	0.00131079	0.133825	0.000677157	0.000243201	2.78435	0.00539096	0.16904	0.000437326	0.000250559	1.7454	0.0809155	0.882485
3558359	ILMN_1731233	2370010	GZMH	chr14	2999	2370010	ILMN_1731233	0.00257965	0.000803084	3.21217	0.00131736	0.133825	0.00443131	0.000866298	5.11523	3.29e-07	0.000113211	0.00171142	0.000806859	2.12109	0.0339146	0.78055
3956854	ILMN_2393169	3440167	THOC5	chr22	8563	3440167	ILMN_2393169	-0.000549696	0.000171409	-3.20692	0.00134162	0.134723	-0.000678609	0.000274308	-2.4739	0.0134096	0.27402	-0.000467111	0.000219552	-2.12757	0.033373	0.78055
2739792	ILMN_2078697	540390	ALPK1	chr4	80216	540390	ILMN_2078697	-0.000902014	0.000281484	-3.2045	0.00135299	0.134723	-0.00119704	0.000309604	-3.86635	0.000112388	0.0123994	-0.000790739	0.000339006	-2.33252	0.0196731	0.740521
3326635	ILMN_1803429	5860152	CD44	chr11	960	5860152	ILMN_1803429	0.000547678	0.000171448	3.19443	0.00140109	0.136287	0.00055102	0.000207501	2.65551	0.00795316	0.212795	0.000540487	0.000304362	1.7758	0.0757655	0.882485
2402861	ILMN_1686929	4230053	GPATCH3	chr1	63906	4230053	ILMN_1686929	-0.000265589	8.34e-05	-3.18507	0.0014472	0.136287	-0.000220929	0.000184274	-1.19891	0.23064	0.759578	-0.000277088	9.35e-05	-2.9633	0.00304357	0.52341
3772661	ILMN_1721876	780270	TIMP2	chr17	7077	780270	ILMN_1721876	-0.000656922	0.000206315	-3.18408	0.00145217	0.136287	-0.000693412	0.000282679	-2.453	0.0142132	0.28039	-0.000615337	0.000301805	-2.03886	0.0414641	0.812829
2888485	ILMN_1670302	3060612	HK3	chr5	3101	3060612	ILMN_1670302	-0.000500001	0.000157123	-3.18223	0.00146144	0.136287	-0.000513896	0.000183734	-2.79696	0.00518542	0.166513	-0.000462184	0.000303119	-1.52476	0.127318	0.920812
3513096	ILMN_1720285	2680471	ESD	chr13	2098	2680471	ILMN_1720285	-0.000550268	0.000173122	-3.1785	0.00148037	0.136287	-0.000601066	0.000309703	-1.94078	0.0523614	0.47898	-0.000527194	0.000208788	-2.52501	0.0115694	0.684429
3908963	ILMN_1685824	2060047	B4GALT5	chr20	9334	2060047	ILMN_1685824	0.000765176	0.000240781	3.17789	0.00148354	0.136287	0.000704801	0.000342395	2.05844	0.039618	0.430751	0.000824239	0.000338668	2.43376	0.0149427	0.716976
2727913	ILMN_1745583	1770438	EXOC1	chr4	55763	1770438	ILMN_1745583	0.000268362	8.45e-05	3.17597	0.00149336	0.136287	0.000278029	0.000189651	1.46601	0.142732	0.669392	0.000265968	9.44e-05	2.81795	0.00483307	0.574349
3368814	ILMN_1800078	3850059	LMO2	chr11	4005	3850059	ILMN_1800078	-0.000417895	0.000131593	-3.17565	0.00149499	0.136287	-0.000378992	0.000148278	-2.55595	0.0106297	0.247699	-0.000562165	0.000285543	-1.96876	0.0489807	0.856694
3218528	ILMN_1766054	4060358	ABCA1	chr9	19	4060358	ILMN_1766054	-0.00193949	0.000610864	-3.17499	0.00149839	0.136287	-0.0029239	0.000444055	-6.58453	5.21e-11	6.65e-08	-0.00158262	0.000593101	-2.66838	0.00762177	0.608351
2522728	ILMN_1673757	2650750	CASP8	chr2	841	2650750	ILMN_1673757	0.00054028	0.000170228	3.17387	0.00150421	0.136287	0.000793554	0.000193649	4.0979	4.26e-05	0.00613895	0.000312242	0.000134137	2.32779	0.0199233	0.740521
3821015	ILMN_2053415	1440736	LDLR	chr19	3949	1440736	ILMN_2053415	0.00095888	0.000303343	3.16104	0.00157205	0.140428	0.000462278	0.000184913	2.49997	0.0124635	0.268063	0.00130617	0.000495305	2.63711	0.00836169	0.627203
3079576	ILMN_2309180	5910632	SMARCD3	chr7	6604	5910632	ILMN_2309180	-0.000318891	0.000100916	-3.15997	0.00157785	0.140428	-0.000465079	0.000207588	-2.24039	0.025125	0.362068	-0.000273651	0.00011548	-2.36969	0.017803	0.738721
3233049	ILMN_1713124	7210632	AKR1C3	chr10	8644	7210632	ILMN_1713124	0.00207093	0.000659155	3.1418	0.00167913	0.148132	0.00245129	0.000509166	4.81433	1.54e-06	0.000435891	0.00201049	0.000802367	2.5057	0.012221	0.698335
3695631	ILMN_1797744	6770762	TPPP3	chr16	51673	6770762	ILMN_1797744	0.000883695	0.000281501	3.13922	0.00169396	0.148141	0.00120239	0.000282063	4.26284	2.07e-05	0.00355605	0.000790217	0.000306261	2.58021	0.00987401	0.647512
3434413	ILMN_1697529	6760291	RNF10	chr12	9921	6760291	ILMN_1697529	0.00114675	0.000367	3.12465	0.00178016	0.150569	0.00134599	0.000506626	2.65677	0.00792352	0.21232	0.000926751	0.000532364	1.74082	0.0817146	0.882485
3349719	ILMN_2305407	5080450	ZBTB16	chr11	7704	5080450	ILMN_2305407	0.000369146	0.000118168	3.1239	0.00178469	0.150569	0.000454043	0.000205907	2.20509	0.0275094	0.372497	0.000327454	0.000144296	2.26932	0.0232487	0.747005
3311269	ILMN_1704571	6380079	FAM53B	chr10	9679	6380079	ILMN_1704571	0.000537759	0.000172225	3.12243	0.00179367	0.150569	0.000551798	0.000217413	2.53801	0.0111894	0.254571	0.000514114	0.000282186	1.8219	0.0684709	0.882485
3286921	ILMN_2336335	3170482	2014-03-08	chr10	220972	3170482	ILMN_2336335	0.00128768	0.000412534	3.12139	0.00179996	0.150569	0.00181986	0.000582135	3.12618	0.00178477	0.0891039	0.000900145	0.000425334	2.11633	0.0343172	0.78055
3015865	ILMN_1695962	110450	SLC12A9	chr7	56996	110450	ILMN_1695962	-0.000513746	0.00016471	-3.11909	0.00181412	0.150569	-0.000408331	0.000198658	-2.05544	0.0399069	0.431753	-0.000745582	0.000294609	-2.53075	0.0113818	0.684225
3174816	ILMN_2184184	6520215	ANXA1	chr9	301	6520215	ILMN_2184184	0.00216586	0.000694528	3.11846	0.00181797	0.150569	0.0034662	0.000373517	9.27988	2.82e-20	1.68e-16	0.00177248	0.000713608	2.48383	0.0129976	0.701676
3641597	ILMN_1712456	3840475	C15orf51	chr15	196968	3840475	ILMN_1712456	0.000300159	9.65e-05	3.112	0.00185825	0.150569	0.000233743	0.000332618	0.702737	0.482264	0.885779	0.000306256	0.000100782	3.03879	0.00237533	0.52341
3895795	ILMN_1717809	2640471	RNF24	chr20	11237	2640471	ILMN_1717809	-0.000630804	0.000202701	-3.11199	0.00185831	0.150569	-0.000657208	0.000235614	-2.78934	0.00530874	0.168531	-0.000555594	0.000397632	-1.39726	0.162336	0.929171
2919669	ILMN_2298159	5260392	PRDM1	chr6	639	5260392	ILMN_2298159	-0.000308643	9.92e-05	-3.11145	0.00186171	0.150569	-0.000354344	0.000303164	-1.16882	0.242552	0.76796	-0.000303164	0.000104974	-2.88798	0.00387726	0.54887
3833757	ILMN_1779399	5310195	SNRPA	chr19	6626	5310195	ILMN_1779399	-0.000324599	0.000104376	-3.10991	0.00187144	0.150569	-0.000132391	0.00022467	-0.589268	0.555718	0.909283	-0.000377503	0.000117867	-3.20278	0.00136107	0.441559
3771773	ILMN_2412024	4220743	JMJD6	chr17	23210	4220743	ILMN_2412024	-0.000246444	7.94e-05	-3.10226	0.0019205	0.153289	-0.000327848	0.000257771	-1.27186	0.203504	0.736281	-0.000237935	8.35e-05	-2.8482	0.00439679	0.559727
2540658	ILMN_1761280	3130121	NTSR2	chr2	23620	3130121	ILMN_1761280	0.000241434	7.8e-05	3.09567	0.00196369	0.155502	0.000129865	0.000159721	0.813074	0.416228	0.861922	0.000276362	8.94e-05	3.09237	0.00198563	0.52341
2617563	ILMN_1738523	4560576	MYD88	chr3	4615	4560576	ILMN_1738523	-0.000521698	0.000168728	-3.09196	0.00198841	0.15623	-0.00053832	0.000222972	-2.41429	0.0158146	0.2923	-0.000499428	0.000258096	-1.93505	0.0529842	0.86216
2956052	ILMN_1699695	3780092	TNFRSF21	chr6	27242	3780092	ILMN_1699695	0.000308768	0.000100039	3.08647	0.00202549	0.15791	0.000289721	0.000177963	1.62798	0.103615	0.606588	0.000317567	0.00012096	2.62539	0.00865497	0.627203
3315024	ILMN_1708348	780725	ADAM8	chr10	101	780725	ILMN_1708348	-0.000389104	0.000126176	-3.08381	0.00204368	0.158102	-0.000385221	0.000137941	-2.79265	0.00525484	0.167117	-0.000409004	0.000312238	-1.30991	0.190225	0.930372
2888648	ILMN_2379718	5910300	RAB24	chr5	53917	5910300	ILMN_2379718	-0.000686104	0.000223178	-3.07425	0.00211029	0.160548	-0.00052655	0.000359756	-1.46363	0.14338	0.670126	-0.000785922	0.00028455	-2.76199	0.00574509	0.574349
2976113	ILMN_1675939	2470358	IFNGR1	chr6	3459	2470358	ILMN_1675939	-0.00059184	0.000192625	-3.07249	0.00212279	0.160548	-0.000688536	0.000236378	-2.91286	0.00360289	0.136141	-0.000400694	0.000332346	-1.20565	0.227951	0.94767
2888648	ILMN_1714393	2360022	RAB24	chr5	53917	2360022	ILMN_1714393	-0.000370369	0.000120584	-3.07145	0.00213023	0.160548	-0.00052655	0.000359756	-1.46363	0.14338	0.670126	-0.000350601	0.000127988	-2.73933	0.00615642	0.574349
2401994	ILMN_1787461	1440564	RUNX3	chr1	864	1440564	ILMN_1787461	0.000521725	0.000169932	3.0702	0.00213915	0.160548	0.000432068	0.000193242	2.23589	0.0254189	0.362068	0.000827552	0.0003569	2.31872	0.0204102	0.740521
3850406	ILMN_2073184	1440750	S1PR5	chr19	53637	1440750	ILMN_2073184	0.00123107	0.000402378	3.05949	0.00221716	0.165171	0.00049866	0.000326151	1.52892	0.126369	0.648837	0.0014706	0.000401089	3.66651	0.000245882	0.20607
3367183	ILMN_1691849	5700243	LIN7C	chr11	55327	5700243	ILMN_1691849	-0.000302138	9.9e-05	-3.05326	0.00226368	0.167396	-0.000534172	0.000284562	-1.87717	0.0605734	0.507955	-0.000270218	0.000105543	-2.56026	0.0104593	0.665752
3840642	ILMN_1654858	460239	ZNF818P	chr19	390963	460239	ILMN_1654858	-0.000332203	0.000109628	-3.03029	0.00244322	0.179354	-0.0012067	0.000914657	-1.31929	0.187154	0.719416	-0.000319458	0.000110424	-2.89302	0.00381561	0.54887
2571510	ILMN_1775501	840685	IL1B	chr2	3553	840685	ILMN_1775501	-0.00100152	0.00033082	-3.02738	0.00246687	0.179778	-0.00165691	0.000403582	-4.1055	4.12e-05	0.0059898	-0.000597518	0.000372676	-1.60332	0.108865	0.913899
3263624	ILMN_1670570	830093	MXI1	chr10	4601	830093	ILMN_1670570	0.000618237	0.000204562	3.02225	0.00250903	0.181534	0.000888568	0.00037266	2.38439	0.017158	0.301835	0.000501652	0.000244728	2.04983	0.0403809	0.805774
3834405	ILMN_1743570	1850139	CEACAM3	chr19	1084	1850139	ILMN_1743570	-0.000499137	0.000165371	-3.01829	0.00254208	0.182612	-0.000631314	0.000256204	-2.46411	0.013781	0.275884	-0.00040474	0.000216514	-1.86935	0.0615739	0.879367
3881651	ILMN_1791771	6270022	HCK	chr20	3055	6270022	ILMN_1791771	-0.000621276	0.000206482	-3.00886	0.00262226	0.187036	-0.000695276	0.000282171	-2.46402	0.0137841	0.275884	-0.000535973	0.000302954	-1.76916	0.0768678	0.882485
3664785	ILMN_2414027	2760519	CKLF	chr16	51192	2760519	ILMN_2414027	-0.000706572	0.000235449	-3.00096	0.00269129	0.190608	-0.000864897	0.000317366	-2.72524	0.00645601	0.190936	-0.000512758	0.000351139	-1.46027	0.144216	0.929171
DBP-Signature
2608725	ILMN_1768534	2640735	BHLHE40	chr3	8553	2640735	ILMN_1768534	0.00242652	0.000364257	6.66155	2.71e-11	2.72e-07	0.00239672	0.000505962	4.73696	2.25e-06	0.00149041	0.00245858	0.000524831	4.68451	2.81e-06	0.0282602
3174816	ILMN_2184184	6520215	ANXA1	chr9	301	6520215	ILMN_2184184	0.00298975	0.000457747	6.53145	6.51e-11	3.28e-07	0.00345574	0.000567172	6.09293	1.22e-09	4.37e-06	0.00211915	0.000775241	2.73354	0.0062658	0.583248
3293435	ILMN_1740633	4670193	PRF1	chr10	5551	4670193	ILMN_1740633	0.00320121	0.000518605	6.17273	6.71e-10	2.25e-06	0.0031917	0.000623064	5.12258	3.17e-07	0.000353979	0.00322266	0.000935676	3.4442	0.000572743	0.221541
3733275	ILMN_1780334	60719	KCNJ2	chr17	3759	60719	ILMN_1780334	-0.00230377	0.000393813	-5.84991	4.92e-09	1.17e-05	-0.00259619	0.00056125	-4.62573	3.86e-06	0.00197185	-0.00202017	0.00055272	-3.65496	0.000257223	0.139512
3862108	ILMN_1654875	2030142	CLC	chr19	1178	2030142	ILMN_1654875	-0.00387316	0.000665284	-5.82181	5.82e-09	1.17e-05	-0.00406421	0.000863985	-4.70403	2.64e-06	0.00153211	-0.00359488	0.00104273	-3.44756	0.000565666	0.221541
3822657	ILMN_2413508	1470626	CD97	chr19	976	1470626	ILMN_2413508	0.00213864	0.000369893	5.78179	7.39e-09	1.24e-05	0.00231451	0.000481717	4.80472	1.61e-06	0.00115218	0.00188596	0.000577404	3.26628	0.00108972	0.304425
3959986	ILMN_1684349	3170152	IL2RB	chr22	3560	290402	ILMN_1684349	0.0022738	0.000408014	5.57285	2.51e-08	3.6e-05	0.00230015	0.000491743	4.67755	3.01e-06	0.00167994	0.00221558	0.000730995	3.03091	0.00243821	0.418296
2435383	ILMN_1796712	2490195	S100A10	chr1	6281	2490195	ILMN_1796712	0.00239574	0.000436175	5.49262	3.96e-08	4.98e-05	0.00317075	0.000612894	5.1734	2.42e-07	0.000309155	0.00160042	0.000620872	2.5777	0.00994597	0.610762
3662808	ILMN_2352097	4890241	GPR56	chr16	9289	4890241	ILMN_2352097	0.00250195	0.000460315	5.43531	5.47e-08	6.11e-05	0.00251829	0.000515502	4.88512	1.08e-06	0.000902629	0.00243767	0.00102254	2.38394	0.0171284	0.689901
2649113	ILMN_1765578	6760546	TIPARP	chr3	25976	6760546	ILMN_1765578	0.0012101	0.000229614	5.27017	1.36e-07	0.000137072	0.00130336	0.000339986	3.83356	0.000128417	0.0194774	0.0011319	0.000311346	3.6355	0.000277443	0.139512
2883349	ILMN_1693826	5220093	HAVCR2	chr5	84868	5220093	ILMN_1693826	0.00171755	0.000332502	5.16555	2.4e-07	0.000219185	0.00165292	0.000464653	3.55733	0.000379372	0.0364727	0.00178538	0.000476009	3.75072	0.000176327	0.135351
2448382	ILMN_2054297	1820632	PTGS2	chr1	5743	1820632	ILMN_2054297	-0.00171939	0.000352128	-4.88287	1.05e-06	0.000814388	-0.00206176	0.000485118	-4.25003	2.19e-05	0.00567414	-0.00133813	0.000511931	-2.61389	0.00895176	0.604639
3841076	ILMN_2308849	2970730	MYADM	chr19	91663	2970730	ILMN_2308849	0.00361798	0.000741158	4.88152	1.05e-06	0.000814388	0.00275216	0.000487088	5.65024	1.72e-08	3.85e-05	0.00409513	0.00104251	3.92815	8.56e-05	0.113249
2774971	ILMN_1812926	10685	ANTXR2	chr4	118429	10685	ILMN_1812926	0.0012614	0.000263835	4.78101	1.74e-06	0.001205	0.00152294	0.000333719	4.56353	5.19e-06	0.0024432	0.00082544	0.000430859	1.9158	0.0553907	0.867866
2520533	ILMN_1785852	4260253	OBFC2A	chr2	64859	4260253	ILMN_1785852	-0.00141348	0.000296017	-4.77498	1.8e-06	0.001205	-0.00173363	0.000385866	-4.49282	7.24e-06	0.00301135	-0.000955581	0.000461469	-2.07074	0.0383836	0.7846
3830002	ILMN_1737157	3140438	GRAMD1A	chr19	57655	3140438	ILMN_1737157	-0.000920797	0.000196432	-4.68761	2.76e-06	0.0017374	-0.000929455	0.000213913	-4.34501	1.43e-05	0.00426075	-0.000874219	0.000496125	-1.7621	0.0780532	0.882812
2508611	ILMN_2208413	1660685	ARHGAP15	chr2	55843	3310463	ILMN_2208413	-0.00136665	0.000299939	-4.55644	5.2e-06	0.00284046	-0.00134585	0.000411443	-3.27106	0.00108135	0.0651249	-0.00139024	0.000438172	-3.17282	0.00150964	0.323031
2761734	ILMN_2378100	6250497	FBXL5	chr4	26234	6250497	ILMN_2378100	-0.00133788	0.000293952	-4.55136	5.33e-06	0.00284046	-0.00156645	0.00036814	-4.25505	2.14e-05	0.00563056	-0.000935796	0.000488274	-1.91654	0.0552967	0.867866
3185498	ILMN_1758938	6560300	SLC31A2	chr9	1318	4730634	ILMN_1758938	0.00255843	0.000562301	4.54993	5.37e-06	0.00284046	0.00282505	0.000491859	5.74363	1e-08	2.98e-05	0.00243883	0.00081137	3.00581	0.00264872	0.418296
3236958	ILMN_1782538	830593	VIM	chr10	7431	830593	ILMN_1782538	0.00144296	0.000319316	4.5189	6.22e-06	0.00312581	0.00173447	0.000381071	4.55157	5.5e-06	0.00251923	0.000755746	0.000585087	1.29168	0.196468	0.940635
2682271	ILMN_1775257	1030463	PROK2	chr3	60675	1030463	ILMN_1775257	-0.00222302	0.000494253	-4.49774	6.87e-06	0.00328916	-0.00188228	0.000584559	-3.22	0.00129308	0.0698226	-0.00307743	0.000925651	-3.32461	0.00088543	0.274866
2512930	ILMN_1800602	4230619	GCA	chr2	25801	4230619	ILMN_1800602	-0.00191499	0.000427746	-4.47694	7.57e-06	0.0034615	-0.0021562	0.000522551	-4.1263	3.77e-05	0.00845172	-0.00142513	0.000744679	-1.91375	0.0556527	0.867866
3779579	ILMN_1699489	1570092	TUBB6	chr18	84617	1570092	ILMN_1699489	0.000675591	0.000153493	4.40146	1.08e-05	0.00470161	0.000873257	0.00045735	1.90939	0.0562901	0.393033	0.000650501	0.000162943	3.9922	6.55e-05	0.109789
3838004	ILMN_1659936	1340600	PPP1R15A	chr19	23645	1340600	ILMN_1659936	0.00136506	0.000312023	4.37487	1.22e-05	0.00509145	0.00100725	0.000387183	2.60148	0.00931936	0.184475	0.00202794	0.000526995	3.84812	0.000119028	0.119706
2974635	ILMN_1678939	2690239	VNN2	chr6	8875	2690239	ILMN_1678939	-0.00176016	0.000403309	-4.3643	1.28e-05	0.00513021	-0.00171382	0.000493207	-3.47484	0.000517062	0.0450802	-0.0018537	0.00070067	-2.64561	0.00815436	0.604425
3513549	ILMN_2148668	1400035	RCBTB2	chr13	1102	1400035	ILMN_2148668	-0.00126815	0.000293879	-4.31522	1.59e-05	0.00616735	-0.00141443	0.000374648	-3.77537	0.000162295	0.0230214	-0.00103418	0.000473815	-2.18266	0.0290606	0.727577
2761837	ILMN_1761945	10504	FGFBP2	chr4	83888	10504	ILMN_1761945	0.00265574	0.000619942	4.28386	1.84e-05	0.0068418	0.00253485	0.000756642	3.35013	0.000815899	0.05748	0.00290265	0.00108132	2.68435	0.00726704	0.604005
2620813	ILMN_1763322	2190671	CCR3	chr3	1232	2190671	ILMN_1763322	-0.00226809	0.000532194	-4.26178	2.03e-05	0.00706379	-0.00192395	0.000724586	-2.65524	0.00795946	0.169966	-0.00267121	0.000784219	-3.40621	0.000658712	0.245358
3103523	ILMN_1724533	70167	LY96	chr8	23643	70167	ILMN_1724533	-0.00221779	0.000521079	-4.25615	2.08e-05	0.00706379	-0.00283189	0.000727368	-3.89334	0.00010063	0.0165005	-0.00157035	0.000746852	-2.10263	0.0354983	0.768909
2361279	ILMN_1737394	2630768	LMNA	chr1	4000	2630768	ILMN_1737394	0.000769285	0.000180871	4.25323	2.11e-05	0.00706379	0.000688113	0.000225736	3.04831	0.0023177	0.0937202	0.00102917	0.000352855	2.91669	0.00353762	0.473859
3664785	ILMN_2414027	2760519	CKLF	chr16	51192	2760519	ILMN_2414027	-0.00157641	0.000375391	-4.19937	2.68e-05	0.0086833	-0.00164342	0.000478313	-3.43587	0.000597205	0.0485174	-0.00146893	0.000605742	-2.425	0.0153083	0.689901
2491745	ILMN_1708779	6580041	GNLY	chr2	10578	6580041	ILMN_1708779	0.00320811	0.000765606	4.19029	2.79e-05	0.00875578	0.00279439	0.000967589	2.88799	0.00389973	0.119759	0.00390083	0.00125203	3.1156	0.00183571	0.361995
2976113	ILMN_1675939	2470358	IFNGR1	chr6	3459	2470358	ILMN_1675939	-0.00124366	0.000301864	-4.11993	3.79e-05	0.0115502	-0.00126916	0.000356351	-3.56155	0.000373353	0.0362659	-0.00117886	0.000568013	-2.0754	0.0379491	0.780479
2401994	ILMN_1787461	1440564	RUNX3	chr1	864	1440564	ILMN_1787461	0.00107156	0.000262619	4.08027	4.5e-05	0.0133061	0.00091278	0.000291046	3.13621	0.00172501	0.0812428	0.00176732	0.000609257	2.90079	0.00372227	0.473859
2418000	ILMN_1703015	3850228	ZRANB2	chr1	9406	3850228	ILMN_1703015	-0.00130557	0.000320664	-4.07145	4.67e-05	0.0133078	-0.00134129	0.000388171	-3.45541	0.000555679	0.0470694	-0.00122881	0.000569021	-2.15951	0.0308106	0.736014
2878622	ILMN_1759460	430270	TAF7	chr5	6879	430270	ILMN_1759460	-0.000965326	0.00023736	-4.06693	4.76e-05	0.0133078	-0.00127289	0.000484458	-2.62745	0.0086385	0.178092	-0.000868175	0.00027228	-3.18854	0.00142994	0.319577
3830484	ILMN_1797895	4920228	FFAR2	chr19	2867	4920228	ILMN_1797895	-0.0024405	0.000604815	-4.03513	5.46e-05	0.0148333	-0.00227515	0.00082385	-2.76161	0.00578037	0.150727	-0.0026338	0.000890734	-2.95689	0.00310762	0.463725
3558375	ILMN_2109489	1850523	GZMB	chr14	3002	1850523	ILMN_2109489	0.00516893	0.00128794	4.01334	5.99e-05	0.0158441	0.00601614	0.000832013	7.23083	5.81e-13	3.46e-09	0.00476599	0.00186677	2.55306	0.0106781	0.625282
3687232	ILMN_1751061	6290458	C16orf54	chr16	283897	6290458	ILMN_1751061	0.000684284	0.000170952	4.00278	6.26e-05	0.0161434	0.000560589	0.000343675	1.63116	0.102942	0.500648	0.000724953	0.000197062	3.67881	0.00023432	0.139512
2611779	ILMN_1698605	2510392	TMEM43	chr3	79188	2510392	ILMN_1698605	0.00100583	0.000253506	3.96769	7.26e-05	0.0182464	0.00110071	0.000311887	3.52921	0.000421915	0.0390719	0.000821107	0.000435186	1.8868	0.0591877	0.871574
2993727	ILMN_2170949	3360634	SNX10	chr7	29887	3360634	ILMN_2170949	-0.00116339	0.000294523	-3.95009	7.81e-05	0.0188005	-0.00161541	0.000434368	-3.71898	0.000203016	0.0259239	-0.00077873	0.000400702	-1.94341	0.0519664	0.860548
2571510	ILMN_1775501	840685	IL1B	chr2	3553	840685	ILMN_1775501	-0.00175113	0.000443448	-3.94889	7.85e-05	0.0188005	-0.00195412	0.000609195	-3.20771	0.00134944	0.0710983	-0.00152233	0.00064675	-2.35382	0.0185816	0.690103
3218528	ILMN_1766054	4060358	ABCA1	chr9	19	4060358	ILMN_1766054	-0.00306406	0.00079019	-3.87763	0.00010548	0.0244459	-0.00375671	0.000671221	-5.59683	2.34e-08	4.65e-05	-0.00288001	0.00100115	-2.8767	0.00401857	0.488337
2915491	ILMN_1688158	4010129	CYB5R4	chr6	51167	4010129	ILMN_1688158	-0.00105726	0.000273276	-3.86884	0.000109355	0.0244459	-0.00128807	0.000381639	-3.3751	0.000745531	0.0552899	-0.00081438	0.00039149	-2.0802	0.0375069	0.780479
3715109	ILMN_1664802	6110091	WSB1	chr17	26118	6110091	ILMN_1664802	-0.00104863	0.00027105	-3.86878	0.000109383	0.0244459	-0.00123431	0.00041496	-2.97452	0.00295353	0.102701	-0.000910454	0.000357969	-2.54339	0.0109783	0.625282
2361154	ILMN_1717934	5910500	SYT11	chr1	23208	5910500	ILMN_1717934	0.00144198	0.000375202	3.84321	0.000121437	0.0264785	0.00130917	0.000518215	2.5263	0.0115687	0.204014	0.00158831	0.000543952	2.91995	0.00350092	0.473859
3401704	ILMN_2067656	3460520	CCND2	chr12	894	3460520	ILMN_2067656	0.00125495	0.00032693	3.83859	0.000123744	0.0264785	0.00159411	0.000428116	3.72355	0.000199391	0.0259239	0.000780467	0.000506371	1.54129	0.123245	0.923498
2982076	ILMN_1676408	4860242	TAGAP	chr6	117289	4860242	ILMN_1676408	0.00182414	0.000476592	3.82747	0.000129469	0.0271264	0.00215753	0.000377932	5.70878	1.23e-08	3.14e-05	0.00174775	0.000656138	2.66369	0.00772887	0.604425
2465628	ILMN_1774757	4200747	ZNF496	chr1	84838	4200747	ILMN_1774757	-0.000549543	0.000144115	-3.81324	0.000137158	0.0281511	-0.000876127	0.000270929	-3.23379	0.00123241	0.0683775	-0.000420674	0.00017019	-2.4718	0.0134435	0.684528
2522728	ILMN_1787749	290592	CASP8	chr2	841	290592	ILMN_1787749	0.000797465	0.000211941	3.76267	0.000168109	0.0338135	0.000883106	0.000292263	3.02161	0.00253168	0.0959756	0.000702477	0.0003078	2.28225	0.0224746	0.704233
3389353	ILMN_2326512	7050382	CASP1	chr11	834	7050382	ILMN_2326512	-0.00137897	0.000368689	-3.74019	0.00018388	0.0362605	-0.00153203	0.0005632	-2.72023	0.00655428	0.157452	-0.00126418	0.000487717	-2.59203	0.00954114	0.609477
3893947	ILMN_2400926	4860259	OPRL1	chr20	4987	4860259	ILMN_2400926	-0.000557932	0.000151386	-3.68548	0.00022827	0.0441483	-0.000498532	0.000283469	-1.75868	0.0787146	0.450812	-0.000581633	0.000179059	-3.24827	0.0011611	0.315425
3471374	ILMN_1701855	2760292	PPP1CC	chr12	5501	2760292	ILMN_1701855	-0.000995211	0.00027094	-3.67318	0.000239547	0.0454552	-0.00104275	0.000308061	-3.38488	0.000719549	0.0535854	-0.000832841	0.000569319	-1.46287	0.143503	0.924495
2858134	ILMN_1791483	1770114	PDE4D	chr5	5144	1770114	ILMN_1791483	0.00059579	0.000162678	3.66239	0.000249872	0.0459775	0.000619937	0.000317944	1.94983	0.0512721	0.378503	0.000587227	0.000189339	3.10146	0.00192566	0.37243
2434438	ILMN_1756806	7380100	MCL1	chr1	4170	7380100	ILMN_1756806	0.000983969	0.000268786	3.66079	0.000251443	0.0459775	0.000742071	0.000305703	2.42743	0.0152541	0.230267	0.00180801	0.00056423	3.20438	0.00135355	0.319577
2765865	ILMN_1893367	270577	RELL1	chr4	768211	270577	ILMN_1893367	0.000551309	0.000151473	3.63966	0.000272999	0.0490277	0.00104059	0.000402988	2.5822	0.00985575	0.189207	0.00047081	0.000163459	2.88029	0.00397306	0.488337
3784344	ILMN_1695276	3400360	MAPRE2	chr18	10982	3400360	ILMN_1695276	0.000941228	0.000259609	3.62556	0.000288334	0.0496494	0.00140669	0.000385067	3.6531	0.000262709	0.0295308	0.000553362	0.000351509	1.57425	0.11543	0.923498
2356344	ILMN_1811997	7380382	RNF115	chr1	27246	7380382	ILMN_1811997	0.000993767	0.000274485	3.62047	0.000294064	0.0496494	0.00153222	0.000400914	3.82182	0.000134665	0.0202258	0.000518672	0.000376589	1.37729	0.168422	0.937196
3695631	ILMN_1797744	6770762	TPPP3	chr16	51673	6770762	ILMN_1797744	0.00160057	0.000442531	3.61685	0.000298212	0.0496494	0.00171899	0.000425328	4.04156	5.42e-05	0.0109483	0.00163045	0.000555464	2.93529	0.00333232	0.469333
2340078	ILMN_1822971	4480241	CACHD1	chr1	57685	4480241	ILMN_1822971	-0.000588497	0.000162902	-3.61259	0.000303149	0.0496494	-0.000833196	0.000280723	-2.96803	0.00301647	0.10408	-0.000464263	0.000200024	-2.32103	0.0202851	0.69439
3800834	ILMN_1801767	5050241	ABHD3	chr18	171586	5050241	ILMN_1801767	-0.000999586	0.000276982	-3.60885	0.000307553	0.0496494	-0.00108395	0.000408604	-2.65282	0.00801663	0.169966	-0.000927861	0.000376754	-2.46277	0.0137867	0.689814
3436544	ILMN_1803570	4920594	BRI3BP	chr12	140707	4920594	ILMN_1803570	0.000537529	0.000148951	3.60876	0.000307665	0.0496494	0.000611725	0.000311153	1.966	0.0493743	0.372349	0.000515472	0.000169653	3.03839	0.00237849	0.418296
2974635	ILMN_1758864	7100161	VNN2	chr6	8875	7100161	ILMN_1758864	-0.00159893	0.000443415	-3.60595	0.000311018	0.0496494	-0.00171382	0.000493207	-3.47484	0.000517062	0.0450802	-0.00111457	0.0010127	-1.1006	0.271071	0.947549
3544525	ILMN_1669523	4280017	FOS	chr14	2353	4280017	ILMN_1669523	0.00223239	0.000620055	3.60031	0.000317844	0.0499462	0.00109174	0.000373403	2.92376	0.00347948	0.114148	0.00274593	0.000724919	3.7879	0.000151924	0.127325
3847782	ILMN_1748616	5810452	GTF2F1	chr19	2962	5810452	ILMN_1748616	0.000662732	0.000184749	3.5872	0.000334251	0.0517164	0.000704055	0.000286021	2.46155	0.0138793	0.221684	0.000633148	0.00024201	2.61621	0.00889118	0.604639
3508696	ILMN_1737561	1440452	N4BP2L2	chr13	10443	1440452	ILMN_1737561	-0.000878009	0.000246454	-3.56257	0.000367246	0.0559606	-0.000987594	0.000329289	-2.99917	0.00272529	0.0986352	-0.000738442	0.000371614	-1.98712	0.0469091	0.846615
3790704	ILMN_2098446	2750367	PMAIP1	chr18	5366	2750367	ILMN_2098446	-0.000771792	0.000219587	-3.51474	0.000440188	0.0657612	-0.00165232	0.000688759	-2.39898	0.0164905	0.23749	-0.000672165	0.000231677	-2.9013	0.00371615	0.473859
2434341	ILMN_1658472	1850221	APH1A	chr1	51107	1850221	ILMN_1658472	-0.00107484	0.000306042	-3.51206	0.000444641	0.0657612	-0.000924267	0.000443521	-2.08393	0.0372355	0.330442	-0.0012117	0.000422837	-2.86563	0.00416178	0.498274
3381817	ILMN_1685625	6580059	UCP2	chr11	7351	6580059	ILMN_1685625	0.00136648	0.000390051	3.50334	0.000459457	0.0666982	0.00151967	0.000439711	3.45605	0.000554359	0.0470694	0.000800908	0.000844907	0.947924	0.343168	0.970144
2592356	ILMN_1785202	7320370	STAT4	chr2	6775	7320370	ILMN_1785202	0.00111461	0.000318408	3.50058	0.000464241	0.0666982	0.00140074	0.000425527	3.29177	0.00100501	0.0619397	0.0007506	0.000479966	1.56386	0.11785	0.923498
2525053	ILMN_2382758	7510092	CREB1	chr2	1385	7510092	ILMN_2382758	0.000482008	0.000137873	3.49602	0.000472257	0.0668942	0.000881194	0.000307167	2.86878	0.0041441	0.125563	0.000381292	0.000154289	2.47129	0.0134628	0.684528
3233049	ILMN_1713124	7210632	AKR1C3	chr10	8644	7210632	ILMN_1713124	0.00323918	0.000931137	3.47873	0.000503788	0.0703694	0.00340513	0.000768565	4.4305	9.68e-06	0.00352918	0.00331956	0.00122645	2.70664	0.00679679	0.58927
3006572	ILMN_1749081	1470762	AUTS2	chr7	26053	1470762	ILMN_1749081	0.00189907	0.000548154	3.46448	0.000531262	0.0724005	0.00133637	0.000294883	4.53188	6.03e-06	0.00269528	0.00260047	0.000987386	2.63369	0.0084462	0.604639
2446244	ILMN_2141941	6290524	TOR1AIP1	chr1	26092	6290524	ILMN_2141941	-0.00110043	0.0003177	-3.46374	0.000532727	0.0724005	-0.00124386	0.000464846	-2.67586	0.00748696	0.168098	-0.000974704	0.00043521	-2.23962	0.0251156	0.715106
3326400	ILMN_1651705	4040364	CAT	chr11	847	1770500	ILMN_1651705	-0.00136215	0.000397708	-3.42499	0.000614812	0.0824422	-0.00160981	0.000506244	-3.17991	0.00148548	0.0743697	-0.000962877	0.000642783	-1.49798	0.134138	0.924353
3375245	ILMN_1775937	2370100	DDB1	chr11	1642	2370100	ILMN_1775937	0.00137462	0.000403607	3.40585	0.00065959	0.0872828	0.00178451	0.000502626	3.55037	0.000389519	0.0372265	0.0012059	0.000526452	2.29061	0.0219858	0.697511
3375735	ILMN_1714567	450553	AHNAK	chr11	79026	450553	ILMN_1714567	0.00167485	0.000492673	3.39951	0.00067507	0.0881711	0.000825706	0.000388586	2.1249	0.0336617	0.315551	0.00224213	0.000576486	3.88931	0.000100531	0.113249
3961068	ILMN_1775822	4040397	PDGFB	chr22	5155	4040397	ILMN_1775822	-0.000539226	0.000159231	-3.38644	0.000708052	0.0912933	-0.000753797	0.000316462	-2.38195	0.017272	0.240901	-0.000466488	0.000184253	-2.53178	0.0113486	0.63096
2377427	ILMN_2307744	1050482	CD46	chr1	4179	1050482	ILMN_2307744	-0.000598792	0.000177062	-3.38183	0.000720054	0.0916656	-0.000802857	0.000323882	-2.47886	0.013225	0.215639	-0.000511808	0.000211458	-2.42038	0.0155044	0.689901
3924573	ILMN_1810922	1510014	PCNT	chr21	5116	1510014	ILMN_1810922	0.000606376	0.000179771	3.37304	0.000743428	0.0934581	0.000878373	0.000235968	3.72243	0.000200271	0.0259239	0.000230127	0.000277528	0.829201	0.40699	0.977766
2744734	ILMN_1802027	1510019	MGST2	chr4	4258	1510019	ILMN_1802027	-0.00111302	0.000330441	-3.3683	0.000756336	0.093907	-0.00133477	0.000560923	-2.3796	0.0173822	0.241205	-0.000995166	0.000408932	-2.43357	0.0149506	0.689901
2796553	ILMN_1684585	1030431	ACSL1	chr4	2180	1030431	ILMN_1684585	-0.00157299	0.000469246	-3.35216	0.000801837	0.0973685	-0.00168894	0.000579486	-2.91456	0.00358347	0.115698	-0.00135214	0.00079973	-1.69075	0.0908844	0.895977
3512294	ILMN_1692177	5260754	TSC22D1	chr13	8848	5260754	ILMN_1692177	0.000739015	0.000220499	3.35156	0.000803578	0.0973685	0.000420844	0.000356725	1.17974	0.238179	0.67134	0.000935743	0.000280503	3.33595	0.000850094	0.274866
3954238	ILMN_1767320	4560538	MAPK1	chr22	5594	3180398	ILMN_1767320	0.000740884	0.000221523	3.3445	0.000824313	0.0985341	0.0011156	0.00030381	3.67204	0.000244043	0.028696	0.000315502	0.000323697	0.974684	0.329717	0.967882
3019519	ILMN_1667561	2340082	IFRD1	chr7	3475	2340082	ILMN_1667561	-0.000805474	0.00024104	-3.34166	0.000832793	0.0985341	-0.000955295	0.000465073	-2.05408	0.0400389	0.343138	-0.000750449	0.00028185	-2.66258	0.00775432	0.604425
3156193	ILMN_1695719	290468	EIF2C2	chr8	27161	290468	ILMN_1695719	0.00102984	0.000308517	3.33804	0.000843711	0.0986651	0.00106498	0.000376349	2.82978	0.0046833	0.134573	0.000957844	0.000538705	1.77805	0.075396	0.882021
3693511	ILMN_2112599	5360630	C16orf80	chr16	29105	5360630	ILMN_2112599	0.000630047	0.000189261	3.32899	0.000871627	0.100758	0.00119337	0.000485638	2.45733	0.0140435	0.222863	0.000529169	0.00020551	2.57491	0.0100267	0.610762
2727913	ILMN_1745583	1770438	EXOC1	chr4	55763	1770438	ILMN_1745583	0.000479833	0.00014564	3.29465	0.000985439	0.112234	0.000135104	0.000285937	0.472494	0.636602	0.890141	0.000600596	0.000169238	3.54883	0.000386948	0.176888
3939426	ILMN_1663422	7000465	RGL4	chr22	266747	7000465	ILMN_1663422	-0.000965613	0.000293282	-3.29244	0.00099322	0.112234	-0.00103973	0.000344064	-3.0219	0.00252929	0.0959756	-0.000768652	0.000560892	-1.37041	0.170559	0.937196
3944690	ILMN_1660364	6510524	CYTH4	chr22	27128	6510524	ILMN_1660364	-0.00150697	0.000459055	-3.28278	0.0010279	0.114862	-0.00129898	0.000412404	-3.14977	0.00164709	0.0798198	-0.00169269	0.000704647	-2.40218	0.0162976	0.689901
3338552	ILMN_1744912	130433	CTTN	chr11	2017	130433	ILMN_1744912	0.000699902	0.0002136	3.2767	0.00105028	0.114928	0.000370409	0.00049163	0.75343	0.45124	0.813236	0.000776571	0.000237152	3.27456	0.00105825	0.304081
3611684	ILMN_1696004	510551	LRRK1	chr15	79705	510551	ILMN_1696004	-0.000712965	0.000217659	-3.2756	0.00105437	0.114928	-0.000259609	0.000321795	-0.806752	0.419862	0.793545	-0.000817582	0.000203323	-4.0211	5.79e-05	0.109789
3326635	ILMN_1803429	5860152	CD44	chr11	960	5860152	ILMN_1803429	0.000879789	0.000268772	3.27336	0.00106277	0.114928	0.000838895	0.000312953	2.68058	0.00738237	0.167869	0.000994728	0.000524671	1.89591	0.0579724	0.868541
3486956	ILMN_1658494	160242	C13orf15	chr13	28984	160242	ILMN_1658494	0.00160251	0.000490644	3.26614	0.00109026	0.116646	0.00182831	0.000796083	2.29663	0.0216961	0.269345	0.0014642	0.000623044	2.35008	0.0187693	0.690103
2361279	ILMN_1696749	6020424	LMNA	chr1	4000	6020424	ILMN_1696749	0.0015553	0.000477074	3.26008	0.00111382	0.117841	0.000688113	0.000225736	3.04831	0.0023177	0.0937202	0.00227764	0.000832585	2.73562	0.00622631	0.583248
2333658	ILMN_1721391	7160059	ATP6V0B	chr1	533	7160059	ILMN_1721391	-0.00124348	0.000381756	-3.25728	0.00112487	0.117841	-0.00182899	0.000703016	-2.60164	0.00931524	0.184475	-0.000998629	0.000454625	-2.1966	0.0280489	0.72728
3743340	ILMN_2342638	3800576	ASGR2	chr17	433	3800576	ILMN_2342638	-0.000902253	0.000277675	-3.24932	0.00115682	0.119641	-0.00058438	0.000376233	-1.55324	0.120452	0.533543	-0.00128254	0.000411516	-3.11663	0.00182933	0.361995
3590422	ILMN_1791039	6520551	RTF1	chr15	23168	6520551	ILMN_1791039	0.00132718	0.000408781	3.24668	0.00116759	0.119641	0.00118368	0.000475997	2.48674	0.012936	0.21282	0.00173038	0.000797885	2.16871	0.0301045	0.729532
2587520	ILMN_1756942	7150274	SP3	chr2	6670	7150274	ILMN_1756942	-0.000783086	0.000241379	-3.24422	0.00117773	0.119641	-0.000734792	0.00031871	-2.30551	0.0211932	0.266002	-0.00084805	0.000369648	-2.29421	0.0217785	0.697511
3945651	ILMN_1802106	1190026	APOBEC3G	chr22	60489	1190026	ILMN_1802106	0.00119196	0.000368452	3.23505	0.00121621	0.122315	0.00122708	0.000510789	2.40232	0.0163406	0.23749	0.00115386	0.000531996	2.16893	0.0300882	0.729532
3389450	ILMN_2326512	7050382	CASP1	chr11	834	7050382	ILMN_2326512	-0.00134249	0.000415811	-3.22861	0.00124394	0.123664	-0.00155089	0.000795625	-1.94928	0.0513384	0.378536	-0.00126418	0.000487717	-2.59203	0.00954114	0.609477
2545750	ILMN_2356672	6370494	EIF2B4	chr2	8890	6370494	ILMN_2356672	0.000670543	0.000207839	3.22625	0.00125423	0.123664	0.000704788	0.000346164	2.036	0.0418223	0.350149	0.000651239	0.000259899	2.50574	0.0122196	0.653682
3335643	ILMN_1780937	2850497	MUS81	chr11	80198	2850497	ILMN_1780937	-0.000441414	0.000137023	-3.22147	0.00127534	0.124525	-0.000716665	0.000219808	-3.26042	0.00112263	0.0660597	-0.00026647	0.000175238	-1.52062	0.128355	0.924353
2522728	ILMN_1673757	2650750	CASP8	chr2	841	2650750	ILMN_1673757	0.000599246	0.000186392	3.21498	0.00130454	0.126152	0.000883106	0.000292263	3.02161	0.00253168	0.0959756	0.000404641	0.000241992	1.67212	0.0945003	0.899138
3350908	ILMN_1740385	1070376	CEP164	chr11	22897	1070376	ILMN_1740385	0.000409892	0.000127746	3.20864	0.00133364	0.127738	0.000495362	0.000224407	2.20742	0.027346	0.294609	0.000368916	0.000155379	2.37429	0.0175826	0.689901
2982076	ILMN_2333774	5360364	TAGAP	chr6	117289	5360364	ILMN_2333774	0.00170448	0.000533116	3.19721	0.00138766	0.131658	0.00215753	0.000377932	5.70878	1.23e-08	3.14e-05	0.00154776	0.00073128	2.11651	0.0343012	0.764895
3406421	ILMN_1731194	4200672	STRAP	chr12	11171	4200672	ILMN_1731194	-0.000735057	0.000230867	-3.1839	0.00145306	0.136574	-0.000813677	0.000369052	-2.20478	0.0275315	0.295118	-0.000684509	0.000295919	-2.31316	0.0207136	0.69439
3389273	ILMN_1678454	3850021	CASP4	chr11	837	3850021	ILMN_1678454	-0.00113016	0.000355669	-3.17754	0.00148528	0.13831	-0.00121214	0.000442518	-2.73918	0.00618897	0.154491	-0.000980551	0.000597782	-1.64031	0.10094	0.910645
3677538	ILMN_1676905	4640438	TIGD7	chr16	91151	4640438	ILMN_1676905	-0.000634316	0.000199906	-3.17306	0.00150839	0.139173	-0.00125675	0.000502774	-2.49962	0.012476	0.209917	-0.000517438	0.000217868	-2.37501	0.0175487	0.689901
3091077	ILMN_1672503	3290685	DPYSL2	chr8	1808	3290685	ILMN_1672503	0.00112931	0.000357392	3.15988	0.00157835	0.144305	0.00132331	0.000510775	2.59078	0.00961375	0.187148	0.000943239	0.000500246	1.88555	0.0593558	0.871574
3816509	ILMN_1718977	4920110	GADD45B	chr19	4616	4920110	ILMN_1718977	-0.000594726	0.000188457	-3.15576	0.00160081	0.144851	-0.00103875	0.000328084	-3.16611	0.00155756	0.0771144	-0.000376071	0.00023023	-1.63346	0.102372	0.910977
3956768	ILMN_1688899	4150736	RASL10A	chr22	10633	4150736	ILMN_1688899	0.000519886	0.000164859	3.15352	0.00161313	0.144851	0.000276442	0.00035694	0.774477	0.438698	0.804192	0.0005859	0.000185872	3.15217	0.00162062	0.332623
2766219	ILMN_1731048	6520451	TLR1	chr4	7096	6520451	ILMN_1731048	-0.00158354	0.000504317	-3.13997	0.00168966	0.149415	-0.00260345	0.000540011	-4.8211	1.49e-06	0.00110628	-0.00106902	0.000439938	-2.42993	0.0151017	0.689901
2512601	ILMN_1715069	2230113	TANK	chr2	10010	2230113	ILMN_1715069	-0.000906431	0.000288739	-3.13927	0.00169368	0.149415	-0.000830856	0.000521052	-1.59457	0.110894	0.513146	-0.000939922	0.000346867	-2.70975	0.00673347	0.588856
2594497	ILMN_1689400	520382	CLK1	chr2	1195	520382	ILMN_1689400	-0.000775953	0.000248154	-3.1269	0.00176662	0.154494	-0.000922179	0.000411971	-2.23846	0.025251	0.283863	-0.000692684	0.000310882	-2.22812	0.0258722	0.715106
3606304	ILMN_2396956	3940440	AKAP13	chr15	11214	3940440	ILMN_2396956	0.000978113	0.000313392	3.12106	0.00180204	0.155293	0.001145	0.000473186	2.41977	0.0155786	0.231452	0.000847708	0.000418281	2.02665	0.0426984	0.813402
3513096	ILMN_1720285	2680471	ESD	chr13	2098	2680471	ILMN_1720285	-0.000903594	0.000289585	-3.12031	0.00180664	0.155293	-0.00101303	0.000466788	-2.17022	0.0300541	0.30365	-0.000835122	0.000369226	-2.26182	0.0237088	0.713889
3042610	ILMN_2125010	6040008	SKAP2	chr7	8935	6040008	ILMN_2125010	-0.000858491	0.000275956	-3.11096	0.00186477	0.157092	-0.00108704	0.000474281	-2.29196	0.021964	0.270502	-0.000741521	0.000339303	-2.18542	0.028858	0.72728
3945180	ILMN_1708159	3060538	PICK1	chr22	9463	3060538	ILMN_1708159	0.000429393	0.00013803	3.11086	0.00186545	0.157092	0.000880536	0.000261948	3.3615	0.000783138	0.0558541	0.000255974	0.000162407	1.57613	0.114997	0.923498
2901660	ILMN_2392674	3930754	PRR3	chr6	80742	3930754	ILMN_2392674	-0.000533197	0.000171477	-3.10944	0.00187443	0.157092	-0.000463465	0.000442504	-1.04737	0.294999	0.713956	-0.000545519	0.000186011	-2.93272	0.00336005	0.469333
3832978	ILMN_1720829	2900348	ZFP36	chr19	7538	2900348	ILMN_1720829	-0.00111785	0.000360654	-3.09951	0.00193843	0.161114	-0.00128068	0.000465881	-2.74895	0.00600787	0.151665	-0.000874329	0.000569736	-1.53462	0.124877	0.923498
3758615	ILMN_1797522	6560156	DUSP3	chr17	1845	6560156	ILMN_1797522	-0.0008546	0.000276851	-3.08686	0.00202282	0.16675	-0.000540444	0.000345394	-1.56472	0.117735	0.527653	-0.00141916	0.000463017	-3.06502	0.00217655	0.405362
3065480	ILMN_2118229	2120603	NAPEPLD	chr7	222236	2120603	ILMN_2118229	-0.000633478	0.000205705	-3.07955	0.00207312	0.169507	-0.000375365	0.000397145	-0.945159	0.34464	0.749118	-0.000728114	0.000240476	-3.02781	0.00246334	0.418296
3292448	ILMN_1770665	520753	HERC4	chr10	26091	520753	ILMN_1770665	-0.00042175	0.000137638	-3.0642	0.00218253	0.177014	-0.000585738	0.000304025	-1.92661	0.0541054	0.386414	-0.000379475	0.000154362	-2.45834	0.013958	0.689901
2439842	ILMN_1691892	2340180	TAGLN2	chr1	8407	2340180	ILMN_1691892	0.00278311	0.000909098	3.06139	0.00220309	0.177251	0.00230511	0.000623813	3.69519	0.000222925	0.0267406	0.00295808	0.0012999	2.27561	0.0228692	0.708043
2887309	ILMN_1781285	6860377	DUSP1	chr5	1843	6860377	ILMN_1781285	0.0019439	0.000635848	3.05717	0.00223435	0.178305	0.00127343	0.000589004	2.162	0.0306823	0.305677	0.00233346	0.000734517	3.17686	0.00148879	0.323031
3508696	ILMN_1797893	990020	N4BP2L2	chr13	10443	990020	ILMN_1797893	-0.000741067	0.000242601	-3.05468	0.00225303	0.178305	-0.000987594	0.000329289	-2.99917	0.00272529	0.0986352	-0.000448397	0.000358785	-1.24977	0.211385	0.942332
3716993	ILMN_1700660	2630376	RNF135	chr17	84282	2630376	ILMN_1700660	-0.000771433	0.000252721	-3.05251	0.00226937	0.178305	-0.000412066	0.000327871	-1.25679	0.208908	0.64285	-0.000973406	0.00026375	-3.69064	0.000223687	0.139512
3345593	ILMN_1791568	7100519	CEP57	chr11	9702	7100519	ILMN_1791568	-0.000493571	0.000162092	-3.04501	0.00232675	0.181181	-0.000428888	0.000380122	-1.12829	0.259271	0.688054	-0.000507947	0.000179201	-2.8345	0.00458969	0.520044
3351166	ILMN_1652825	4490053	IL10RA	chr11	3587	4490053	ILMN_1652825	0.000824038	0.00027084	3.04253	0.002346	0.181181	0.000948888	0.000348225	2.72493	0.00646199	0.156458	0.00063286	0.0004309	1.46869	0.141916	0.924495
3037193	ILMN_2156267	1070242	EIF2AK1	chr7	27102	1070242	ILMN_2156267	0.0015368	0.000505518	3.04004	0.00236544	0.181181	0.00199157	0.000749712	2.65644	0.00793116	0.169966	0.00115765	0.000684544	1.69113	0.0908128	0.895977
2682436	ILMN_1721842	840554	RYBP	chr3	23429	840554	ILMN_1721842	0.00106401	0.000350184	3.03844	0.00237803	0.181181	0.00135834	0.00041856	3.24526	0.00118394	0.0677979	0.000377376	0.000639309	0.590288	0.554998	0.987981
3655140	ILMN_1753283	4850338	NFATC2IP	chr16	84901	4850338	ILMN_1753283	0.000420076	0.000138744	3.02771	0.00246414	0.18633	0.000709307	0.000281867	2.51646	0.0118962	0.206629	0.000327589	0.000159391	2.05526	0.0398541	0.798792
2359492	ILMN_1716591	7330184	SPRR1A	chr1	6698	7330184	ILMN_1716591	-0.000605608	0.000200278	-3.02384	0.00249592	0.186903	-0.000554866	0.00051291	-1.0818	0.279413	0.702877	-0.000614736	0.000217549	-2.82574	0.00471712	0.521319
2345929	ILMN_2094396	50201	LRRC8C	chr1	84230	50201	ILMN_2094396	-0.000547296	0.000181088	-3.02227	0.0025089	0.186903	-0.000366358	0.000469577	-0.780189	0.43533	0.802129	-0.000578906	0.00019627	-2.94954	0.00318247	0.463725
2854445	ILMN_1764228	610152	DAB2	chr5	1601	610152	ILMN_1764228	0.000655596	0.000217398	3.01565	0.00256432	0.189628	0.00135955	0.00056758	2.39534	0.0166548	0.238098	0.000534564	0.000235347	2.27139	0.0231235	0.708043
3698919	ILMN_1772261	2030376	GLG1	chr16	2734	2030376	ILMN_1772261	0.00110711	0.000369354	2.99741	0.00272281	0.199878	0.00141475	0.00064787	2.1837	0.0290473	0.300892	0.000958968	0.000449571	2.13307	0.0329186	0.754936
HTN-signature
3185498	ILMN_1758938	6560300	SLC31A2	chr9	1318	4730634	ILMN_1758938	0.0614651	0.00963373	6.38019	1.77e-10	1.78e-06	0.0586992	0.0137182	4.27893	1.93e-05	0.0215127	0.0641563	0.013532	4.74108	2.13e-06	0.0214214
3841076	ILMN_2308849	2970730	MYADM	chr19	91663	2970730	ILMN_2308849	0.0735708	0.0143632	5.12216	3.02e-07	0.0015189	0.0776791	0.0135968	5.71305	1.2e-08	5.35e-05	0.0732879	0.0214148	3.4223	0.000620933	0.446052
2982076	ILMN_2333774	5360364	TAGAP	chr6	117289	5360364	ILMN_2333774	0.0385181	0.00777611	4.95339	7.29e-07	0.00244488	0.0438722	0.0105411	4.16203	3.23e-05	0.0319617	0.0321258	0.0115179	2.7892	0.00528382	0.794269
3558375	ILMN_2109489	1850523	GZMB	chr14	3002	1850523	ILMN_2109489	0.126987	0.0263399	4.82111	1.43e-06	0.0033337	0.157853	0.0231729	6.81196	1.12e-11	1e-07	0.114066	0.0345442	3.30203	0.000959886	0.567857
3733275	ILMN_1780334	60719	KCNJ2	chr17	3759	60719	ILMN_1780334	-0.0473751	0.00988782	-4.79126	1.66e-06	0.0033337	-0.0523446	0.01566	-3.34257	0.000838378	0.169383	-0.0440804	0.012751	-3.457	0.000546224	0.422567
2982076	ILMN_1676408	4860242	TAGAP	chr6	117289	4860242	ILMN_1676408	0.0337079	0.0072773	4.63192	3.62e-06	0.00607271	0.0438722	0.0105411	4.16203	3.23e-05	0.0319617	0.0244516	0.0100592	2.43079	0.0150661	0.999935
2887309	ILMN_1781285	6860377	DUSP1	chr5	1843	6860377	ILMN_1781285	0.0526544	0.0119975	4.38879	1.14e-05	0.0148268	0.0513576	0.0165072	3.11123	0.00187739	0.208642	0.0541065	0.0174675	3.09755	0.00195128	0.70298
2525053	ILMN_2382758	7510092	CREB1	chr2	1385	7510092	ILMN_2382758	0.013642	0.00311365	4.38136	1.18e-05	0.0148268	0.0255285	0.00860522	2.96663	0.00303028	0.242871	0.0118514	0.00333996	3.54836	0.000387638	0.389848
2434438	ILMN_1756806	7380100	MCL1	chr1	4170	7380100	ILMN_1756806	0.0309263	0.00714733	4.32697	1.51e-05	0.016893	0.0281241	0.00859369	3.27264	0.00107533	0.187811	0.0372137	0.0128727	2.89091	0.00384127	0.728899
3293435	ILMN_1740633	4670193	PRF1	chr10	5551	4670193	ILMN_1740633	0.0576987	0.0136095	4.23959	2.24e-05	0.0225205	0.0671352	0.0173747	3.86396	0.000113489	0.0686526	0.0427169	0.0218925	1.95121	0.051032	0.999935
2439842	ILMN_1691892	2340180	TAGLN2	chr1	8407	2340180	ILMN_1691892	0.0502445	0.0119707	4.19729	2.7e-05	0.0246976	0.0472296	0.0174452	2.70731	0.0068145	0.333687	0.0529273	0.0164563	3.21623	0.00129887	0.585805
3558359	ILMN_1731233	2370010	GZMH	chr14	2999	2370010	ILMN_1731233	0.0999613	0.0243188	4.11046	3.95e-05	0.0318949	0.127128	0.0364057	3.49199	0.000485087	0.133384	0.0780714	0.0326791	2.38903	0.0168929	0.999935
2765865	ILMN_1893367	270577	RELL1	chr4	768211	270577	ILMN_1893367	0.0141903	0.00346064	4.10049	4.12e-05	0.0318949	0.0250983	0.0112702	2.22696	0.0260102	0.517138	0.0130548	0.00363631	3.59011	0.000330538	0.389848
3822657	ILMN_1673363	6960630	CD97	chr19	976	6960630	ILMN_1673363	0.0398471	0.00992454	4.01501	5.94e-05	0.0382447	0.0390507	0.0135351	2.88515	0.00393511	0.276807	0.0407733	0.0145957	2.79351	0.00521391	0.794269
3655140	ILMN_1753283	4850338	NFATC2IP	chr16	84901	4850338	ILMN_1753283	0.0129927	0.00324373	4.00548	6.19e-05	0.0382447	0.0113465	0.00790423	1.43549	0.151231	0.742367	0.0133261	0.00355705	3.74638	0.000179403	0.360851
2649113	ILMN_1765578	6760546	TIPARP	chr3	25976	6760546	ILMN_1765578	0.0286399	0.00720278	3.97623	7e-05	0.0382447	0.0299669	0.00951097	3.15077	0.0016415	0.207976	0.0309032	0.0102921	3.00262	0.0026767	0.728899
2435383	ILMN_1796712	2490195	S100A10	chr1	6281	2490195	ILMN_1796712	0.0443755	0.011161	3.97593	7.01e-05	0.0382447	0.0662915	0.0171282	3.87032	0.000110579	0.0686526	0.0282027	0.0147137	1.91677	0.0552677	0.999935
3374934	ILMN_1797731	2260129	MS4A6A	chr11	64231	2260129	ILMN_1797731	0.0360042	0.00909691	3.95785	7.56e-05	0.0382447	0.0362351	0.0127438	2.84335	0.00448883	0.280836	0.0357643	0.0129897	2.75328	0.00590012	0.809021
3393670	ILMN_1778723	1580465	AMICA1	chr11	120425	1580465	ILMN_1778723	-0.0321509	0.00812578	-3.95666	7.6e-05	0.0382447	-0.0340926	0.0099958	-3.4107	0.000654963	0.146327	-0.0283677	0.0139528	-2.03312	0.0420407	0.999935
3544525	ILMN_1669523	4280017	FOS	chr14	2353	4280017	ILMN_1669523	0.0546171	0.0138323	3.94853	7.86e-05	0.0382447	0.0465038	0.0104146	4.46527	8.24e-06	0.0105907	0.0622517	0.0218775	2.84547	0.00443461	0.768946
3006572	ILMN_1749081	1470762	AUTS2	chr7	26053	1470762	ILMN_1749081	0.0189986	0.00482113	3.94069	8.12e-05	0.0382447	0.0238675	0.0082197	2.90369	0.00370986	0.267364	0.0164451	0.00595256	2.76269	0.00573264	0.809021
3956854	ILMN_2393169	3440167	THOC5	chr22	8563	3440167	ILMN_2393169	-0.0273258	0.00696149	-3.92529	8.66e-05	0.0382447	-0.0325248	0.0115866	-2.8071	0.00502536	0.29643	-0.0243889	0.00870857	-2.80056	0.00510136	0.794269
2442587	ILMN_2377669	3890689	CD247	chr1	919	3890689	ILMN_2377669	0.0350513	0.00893489	3.92297	8.75e-05	0.0382447	0.0387296	0.0112102	3.45485	0.000556829	0.139531	0.0286449	0.0147944	1.9362	0.0528431	0.999935
3594825	ILMN_1733311	2030739	PIGB	chr15	9488	2030739	ILMN_1733311	0.0269744	0.00711611	3.79061	0.000150277	0.0629724	0.0328044	0.0131574	2.49323	0.0127022	0.422768	0.024564	0.00846027	2.90345	0.00369075	0.728899
3723687	ILMN_1800049	5890520	MAPT	chr17	4137	5890520	ILMN_1800049	0.0118136	0.00315775	3.74114	0.000183188	0.0736929	0.00805373	0.00587604	1.3706	0.170582	0.767496	0.0133403	0.00374438	3.56276	0.000366979	0.389848
3434760	ILMN_1813846	2060605	P2RX4	chr12	5025	2060605	ILMN_1813846	-0.0169734	0.00458696	-3.70036	0.000215292	0.0809848	-0.0273165	0.00995576	-2.74379	0.0061029	0.322714	-0.0141862	0.00516819	-2.7449	0.00605293	0.809021
2491745	ILMN_1708779	6580041	GNLY	chr2	10578	6580041	ILMN_1708779	0.0733801	0.0198796	3.69122	0.000223178	0.0809848	0.0723836	0.0267245	2.70851	0.00678997	0.333399	0.0746146	0.0297455	2.50843	0.0121269	0.999785
2881239	ILMN_1815057	5960068	PDGFRB	chr5	5159	5960068	ILMN_1815057	0.0139089	0.00377076	3.68862	0.000225472	0.0809848	0.00912652	0.00607845	1.50145	0.133324	0.725941	0.0169006	0.00480764	3.51537	0.000439143	0.401496
3822657	ILMN_2413508	1470626	CD97	chr19	976	1470626	ILMN_2413508	0.0343059	0.00946291	3.6253	0.000288624	0.100093	0.0390507	0.0135351	2.88515	0.00393511	0.276807	0.0297692	0.0132351	2.24925	0.0244964	0.999935
2359492	ILMN_1716591	7330184	SPRR1A	chr1	6698	7330184	ILMN_1716591	-0.0164539	0.00455595	-3.61152	0.000304411	0.102049	-0.0258872	0.014397	-1.7981	0.0722427	0.655579	-0.0154041	0.00480277	-3.20733	0.00133972	0.585805
2434438	ILMN_1803988	610750	MCL1	chr1	4170	610750	ILMN_1803988	0.0258367	0.00731224	3.53335	0.000410323	0.133117	0.0281241	0.00859369	3.27264	0.00107533	0.187811	0.0198364	0.0139187	1.42516	0.15411	0.999935
2361342	ILMN_1702787	2850576	SEMA4A	chr1	64218	2850576	ILMN_1702787	-0.028262	0.0080408	-3.51482	0.000440044	0.138298	-0.0305141	0.00969971	-3.14588	0.00166913	0.207976	-0.0233144	0.0143769	-1.62166	0.104876	0.999935
3601840	ILMN_1754121	3170239	CSK	chr15	1445	3170239	ILMN_1754121	-0.0256828	0.00732943	-3.50406	0.000458221	0.139646	-0.0291251	0.00938616	-3.10298	0.00193036	0.209848	-0.0203039	0.011733	-1.73049	0.0835425	0.999935
3662808	ILMN_2352097	4890241	GPR56	chr16	9289	4890241	ILMN_2352097	0.0429112	0.0123148	3.48451	0.00049303	0.145835	0.0454416	0.0144247	3.15026	0.00164434	0.207976	0.0361092	0.0236499	1.52682	0.126806	0.999935
2527747	ILMN_1741165	780465	SLC11A1	chr2	6556	780465	ILMN_1741165	-0.0364131	0.0104812	-3.47414	0.000512499	0.147263	-0.0358728	0.012504	-2.8689	0.00414257	0.279523	-0.0376897	0.0192201	-1.96095	0.0498843	0.999935
3838004	ILMN_1659936	1340600	PPP1R15A	chr19	23645	1340600	ILMN_1659936	0.0345666	0.0100847	3.42762	0.000608894	0.165822	0.0324773	0.0108602	2.99049	0.00280377	0.235267	0.034935	0.0154891	2.25546	0.0241048	0.999935
3779950	ILMN_1814654	4900619	C18orf1	chr18	753	4900619	ILMN_1814654	0.0120862	0.0035288	3.42502	0.000614754	0.165822	0.0207951	0.00642978	3.23418	0.00123073	0.193191	0.00833239	0.00422135	1.97387	0.0483968	0.999935
3965102	ILMN_1717371	3140064	C22orf34	chr22	348645	3140064	ILMN_1717371	-0.0134739	0.00393991	-3.41985	0.000626554	0.165822	0.00848651	0.0122289	0.69397	0.487745	0.906669	-0.0160174	0.00416183	-3.84865	0.00011877	0.298617
3841260	ILMN_2207393	380309	CNOT3	chr19	4849	380309	ILMN_2207393	-0.0134402	0.00394627	-3.4058	0.0006597	0.170118	-0.0104959	0.00912409	-1.15035	0.250074	0.828755	-0.0141178	0.00437683	-3.22557	0.00125724	0.585805
3127523	ILMN_1811608	7050154	BIN3	chr8	55909	7050154	ILMN_1811608	-0.0119273	0.00352803	-3.38072	0.000722964	0.181771	-0.00942945	0.0084781	-1.11221	0.26612	0.832142	-0.0124504	0.00387992	-3.20893	0.0013323	0.585805
3380365	ILMN_1684413	5050075	SHANK2	chr11	22941	5050075	ILMN_1684413	0.0103961	0.00309418	3.35989	0.000779745	0.188192	0.00777098	0.00596759	1.3022	0.192931	0.787174	0.0113613	0.00361859	3.13971	0.00169115	0.680317
3944690	ILMN_1660364	6510524	CYTH4	chr22	27128	6510524	ILMN_1660364	-0.0441989	0.0131634	-3.3577	0.000785926	0.188192	-0.0434443	0.0115725	-3.75411	0.00017665	0.0818875	-0.0461749	0.0192909	-2.39361	0.0166833	0.999935
3453774	ILMN_1757165	4120332	LMBR1L	chr12	55716	4120332	ILMN_1757165	-0.0110949	0.00332608	-3.33572	0.000850779	0.197894	-0.0144551	0.00853123	-1.69438	0.0902784	0.678749	-0.0104926	0.00361189	-2.90501	0.00367242	0.728899
2327603	ILMN_1727761	380468	GMEB1	chr1	10691	380468	ILMN_1727761	-0.0109139	0.00327922	-3.32819	0.000874126	0.197894	-0.0143814	0.011665	-1.23287	0.217704	0.802768	-0.0106163	0.00341701	-3.1069	0.00189061	0.70298
3881651	ILMN_1791771	6270022	HCK	chr20	3055	6270022	ILMN_1791771	-0.0286093	0.00860535	-3.32459	0.000885475	0.197894	-0.025777	0.0119366	-2.15949	0.0308764	0.542096	-0.0316744	0.0124173	-2.55083	0.0107466	0.991549
