# Supplementary material for: A Meta-analysis of Gene Expression Signatures of Blood Pressure and Hypertension
Source: PLoS Genet. 2015 Mar 18;11(3):e1005035. doi: 10.1371/journal.pgen.1005035 (PMC4365001; doi:10.1371/journal.pgen.1005035)
Supplement: S4 Table — (XLSX) [file pgen.1005035.s007.xlsx]

## Sheet: Sheet1
Table S4: Gene ontology enrichment analysis of BP signatures at FDR<0.02
Ontology category	Overlap size	Category size	Fold enrichment	P value	Overlap genes
BP signatures at FDR<0.2
inflammatory response	28	611	3.59567	2.67822e-09	CCR3;DUSP1;FOS;HCK;ANXA1;ADAM8;CASP1;CD44;CD97;CKLF;DPYSL2;GNLY;IL1B;LTB;LY96;MAPK1;MYD88;OPRL1;PRF1;PROK2;PTAFR;PTGS2;SLC11A1;SP3;TLR1;TNFRSF21;VNN2;ZFP36
chemotaxis	16	323	3.88669	3.47809e-06	CCR3;DUSP1;HCK;ANXA1;CD44;CD97;CKLF;DPYSL2;GNLY;MAPK1;OPRL1;PROK2;PTAFR;PDGFRB;CSK;IL2RB
positive regulation of apoptosis	22	588	2.93567	5.01633e-06	FOS;GADD45B;ANXA1;CASP1;GNLY;IL1B;MAPK1;PRF1;PTAFR;CASP8;DAB2;HIPK2;BCL2L1;CASP4;GZMB;PPP1R15A;CEACAM3;RYBP;SORT1;DDB1;IL2RB;PMAIP1
induction of apoptosis	21	559	2.94761	7.92441e-06	FOS;GADD45B;ANXA1;CASP1;GNLY;IL1B;MAPK1;PRF1;PTAFR;CASP8;DAB2;HIPK2;BCL2L1;CASP4;GZMB;PPP1R15A;CEACAM3;RYBP;DDB1;IL2RB;PMAIP1
response to bacteria	14	273	4.02372	9.92168e-06	CCR3;DUSP1;GNLY;IL1B;LY96;MAPK1;MYD88;PTAFR;SLC11A1;TLR1;STX16;IFNGR1;GZMB;CEACAM3
interaction between organisms	9	121	5.83606	2.33355e-05	CCR3;HCK;GNLY;PRF1;HIPK2;LDLR;DDB1;IL2RB;IVNS1ABP
icosanoid metabolism	7	78	7.04151	5.87268e-05	CCR3;IL1B;MAPK1;PTGS2;AKR1C3;MGST2;VIM
BP signatures at FDR<0.2 (Positively correlated with BP)
induction of apoptosis	15	559	4.18242	2.03212e-06	FOS;ANXA1;GNLY;MAPK1;PRF1;PTAFR;CASP8;DAB2;HIPK2;BCL2L1;GZMB;PPP1R15A;RYBP;DDB1;IL2RB
interaction between organisms	7	121	9.01698	1.1817e-05	GNLY;PRF1;HIPK2;LDLR;DDB1;IL2RB;IVNS1ABP
chemotaxis	10	323	4.82554	3.78086e-05	DUSP1;ANXA1;CD44;CD97;DPYSL2;GNLY;MAPK1;PTAFR;PDGFRB;IL2RB
BP signatures at FDR<0.2 (Negatively correlated with BP)
inflammatory response	17	611	4.39607	1.7893e-07	CCR3;HCK;ADAM8;CASP1;CKLF;IL1B;LTB;LY96;MYD88;OPRL1;PROK2;PTGS2;SLC11A1;SP3;TLR1;VNN2;ZFP36
response to bacteria	9	273	5.20879	5.2726e-05	CCR3;IL1B;LY96;MYD88;SLC11A1;TLR1;STX16;IFNGR1;CEACAM3
