# Supplementary material for: A Meta-analysis of Gene Expression Signatures of Blood Pressure and Hypertension
Source: PLoS Genet. 2015 Mar 18;11(3):e1005035. doi: 10.1371/journal.pgen.1005035 (PMC4365001; doi:10.1371/journal.pgen.1005035)
Supplement: S5 Table — (XLSX) [file pgen.1005035.s008.xlsx]

## Sheet: Sheet1
Table S5: BP signature genes at FDR<0.2 with cis-eQTLs in ICBP GWAS.
SNP	Chr	snp.pos.hg19	geneSym	cis_trans	BP.GWAS.P (minimum p value for SBP and DBP)
rs1378942	chr15	75077367	CSK	cis	3.47e-12
rs1548700	chr5	140164889	APBB3	cis	5.07e-05
rs7299238	chr12	121061750	RNF10	cis	8.45e-05
rs953169	chr11	62083542	AHNAK	cis	0.000288
rs10108814	chr8	141718314	EIF2C2	cis	0.000496
rs8066665	chr17	7485852	ACAP1	cis	0.000652
rs2295097	chr20	33478221	ACSS2	cis	0.000731
rs2866014	chr4	99568946	TSPAN5	cis	0.000858
rs2551968	chr2	208536536	CREB1	cis	0.000924
rs11629991	chr15	86336664	AKAP13	cis	0.000933
rs1899494	chr8	26398643	DPYSL2	cis	0.000965
rs13083662	chr3	16282442	OXNAD1	cis	0.00104
rs10997784	chr10	69457002	HERC4	cis	0.00108
rs546464	chr9	116394514	SLC31A2	cis	0.0013
rs7803865	chr7	100505792	SLC12A9	cis	0.00136
rs3012475	chr10	17030729	VIM	cis	0.00149
rs2258844	chr12	121488372	P2RX4	cis	0.0017
rs16987832	chr22	29978749	THOC5	cis	0.00177
rs6060992	chr20	30431255	BCL2L1	cis	0.00184
rs7817125	chr8	74944066	LY96	cis	0.00242
rs3781710	chr11	34516250	CAT	cis	0.00248
rs2731759	chr16	58293077	C16orf80	cis	0.0026
rs7456787	chr7	6135992	EIF2AK1	cis	0.00261
rs12148698	chr15	78174038	TBC1D2B	cis	0.0027
rs942756	chr1	44522274	ATP6V0B	cis	0.00272
rs180896	chr13	42129372	C13orf15	cis	0.00308
rs795980	chr4	140801666	MGST2	cis	0.0032
rs7256672	chr19	10579474	S1PR5	cis	0.00352
rs12925055	chr16	66452034	CKLF	cis	0.00359
rs1877715	chr2	219052546	SLC11A1	cis	0.00359
rs7949751	chr11	118072373	AMICA1	cis	0.00366
rs11799813	chr1	150335740	MCL1	cis	0.00385
rs17604169	chr4	113195610	ALPK1	cis	0.00388
rs655246	chr1	109832283	SORT1	cis	0.00402
rs137647	chr22	39729792	PDGFB	cis	0.00407
rs560564	chr11	117195628	CEP164	cis	0.00418
rs7127066	chr11	73458874	UCP2	cis	0.00437
rs2839327	chr21	47982652	PCNT	cis	0.00466
rs8016090	chr14	96025715	GLRX5	cis	0.00487
rs1548047	chr8	101340192	SPAG1	cis	0.00521
rs9996452	chr4	15560631	FBXL5	cis	0.00522
rs16971682	chr17	76767991	TIMP2	cis	0.0056
rs269306	chr1	53142284	ZYG11B	cis	0.00576
rs11595762	chr10	126278458	FAM53B	cis	0.00598
rs10820760	chr9	107792756	ABCA1	cis	0.00604
rs11026080	chr11	3257643	OSBPL5	cis	0.00666
rs11740128	chr5	43284020	C5orf39	cis	0.00676
rs10835189	chr11	27541995	LIN7C	cis	0.00719
rs3776105	chr5	140429943	TAF7	cis	0.00793
rs552653	chr17	7015711	ASGR2	cis	0.00794
rs7216024	chr17	25773157	WSB1	cis	0.00867
rs2031355	chr13	33215632	N4BP2L2	cis	0.0088
rs231484	chr17	41982253	DUSP3	cis	0.00889
rs9310221	chr3	71849696	PROK2	cis	0.00913
rs10951142	chr7	26628875	SKAP2	cis	0.0101
rs494197	chr11	70337786	CTTN	cis	0.0103
rs6764079	chr3	14260674	TMEM43	cis	0.0107
rs3884794	chr22	24251766	RGL4	cis	0.0111
rs1384108	chr3	14308629	XPC	cis	0.0112
rs10512536	chr17	68158248	KCNJ2	cis	0.0114
rs10791828	chr11	65599052	MUS81	cis	0.0115
rs4553621	chr16	57630835	GPR56	cis	0.0124
rs2275293	chr20	62576419	OPRL1	cis	0.0126
rs78424	chr22	47093846	CERK	cis	0.0126
rs12494200	chr3	46350538	CCR3	cis	0.0127
rs708913	chr20	8402859	TMX4	cis	0.0129
rs8110962	chr19	14404337	CD97	cis	0.013
rs3829006	chr7	70233269	AUTS2	cis	0.0133
rs7620618	chr3	37256337	LRRFIP2	cis	0.0133
rs4895959	chr6	133575875	VNN2	cis	0.0142
rs6427299	chr1	156027550	LMNA	cis	0.0143
rs9811454	chr3	72371525	RYBP	cis	0.0145
rs11670756	chr19	14900730	EMR2	cis	0.0153
rs492899	chr6	31933518	LTB	cis	0.0153
rs7935854	chr11	105072057	CASP1	cis	0.016
rs17819126	chr15	55789910	PIGB	cis	0.0162
rs17127118	chr10	111900010	MXI1	cis	0.0164
rs2303806	chr5	39124593	DAB2	cis	0.017
rs11264431	chr1	156022802	SYT11	cis	0.0172
rs4260197	chr2	27794150	EIF2B4	cis	0.0178
rs2435200	chr17	44071851	MAPT	cis	0.0182
rs13362124	chr5	59209183	PDE4D	cis	0.0183
rs4833103	chr4	38815502	TLR1	cis	0.0184
rs10987681	chr9	130313526	SH2D3C	cis	0.0201
rs505601	chr18	34280131	C18orf10	cis	0.0212
rs7937731	chr11	35314299	CD44	cis	0.0218
rs10783308	chr12	49531458	LMBR1L	cis	0.0226
rs643627	chr13	47428611	ESD	cis	0.0239
rs2995087	chr1	167431150	CD247	cis	0.0251
rs7798142	chr7	112098271	IFRD1	cis	0.0251
rs10180461	chr2	144263033	ARHGAP15	cis	0.0257
rs10922726	chr1	90265279	LRRC8C	cis	0.0267
rs17430897	chr2	85912962	GNLY	cis	0.0272
rs3786629	chr19	51850597	NKG7	cis	0.0291
rs17208897	chr13	44931683	TSC22D1	cis	0.0293
rs3746599	chr20	30437522	HCK	cis	0.0294
rs5750432	chr22	22402940	MAPK1	cis	0.0295
rs7567215	chr2	113460149	IL1B	cis	0.0297
rs9423590	chr10	5325687	AKR1C3	cis	0.0297
rs10776672	chr10	135157955	ADAM8	cis	0.0307
rs739243	chr22	50057211	C22orf34	cis	0.0323
rs2121359	chr2	174905977	SP3	cis	0.0325
rs235018	chr20	48220102	B4GALT5	cis	0.0334
rs8075298	chr17	74682072	JMJD6	cis	0.0353
rs9944780	chr18	12253275	TUBB6	cis	0.0358
rs10127471	chr1	145671775	RNF115	cis	0.0384
rs2899293	chr22	38242813	PICK1	cis	0.04
rs1041894	chr22	37679671	CYTH4	cis	0.041
rs2303255	chr16	29706444	C16orf54	cis	0.0422
rs500903	chr18	32693303	MAPRE2	cis	0.0425
rs2181788	chr13	37535120	FAM48A	cis	0.0429
rs6878732	chr5	156465256	HAVCR2	cis	0.0454
rs3811445	chr1	248039713	TRIM58	cis	0.0458
rs1613070	chr19	6412929	GTF2F1	cis	0.0486
rs2143417	chr1	186653787	PTGS2	cis	0.049
rs6139304	chr20	4062736	RNF24	cis	0.049
rs1942	chr15	41774423	RTF1	cis	0.0498
rs451643	chr5	176511432	RAB24	cis	0.0498
rs1040206	chr4	16104538	FGFBP2	cis	0.0499
rs8480	chr1	151733335	S100A10	cis	0.0511
rs509097	chr11	128532019	ETS1	cis	0.0514
rs11890239	chr2	192643022	OBFC2A	cis	0.0524
rs4684448	chr3	4896495	BHLHE40	cis	0.0533
rs11247766	chr1	28605319	PTAFR	cis	0.0564
rs557806	chr19	49377242	PPP1R15A	cis	0.0572
rs9438876	chr1	25241116	RUNX3	cis	0.0597
rs3751498	chr14	23476026	PRMT5	cis	0.0623
rs4519853	chr4	56617884	EXOC1	cis	0.0627
rs11730315	chr4	80801065	ANTXR2	cis	0.0646
rs13339629	chr16	74466960	GLG1	cis	0.0649
rs9287807	chr2	161915361	TANK	cis	0.0656
rs11966225	chr6	151597937	ZBTB2	cis	0.0657
rs6026414	chr20	57203974	STX16	cis	0.0663
rs11208476	chr1	65061247	CACHD1	cis	0.0683
rs2304130	chr19	19789528	HOMER3	cis	0.0689
rs11602322	chr11	113951044	ZBTB16	cis	0.0704
rs6896613	chr5	172176933	DUSP1	cis	0.0705
rs581623	chr19	55326739	KIR2DL1	cis	0.0765
rs352943	chr5	176464738	HK3	cis	0.0822
rs6461936	chr7	26427543	SNX10	cis	0.0848
rs652354	chr11	59923991	MS4A6A	cis	0.086
rs36633	chr19	54646290	CNOT3	cis	0.0882
rs17108566	chr14	25296554	GZMB	cis	0.0888
rs2369302	chr19	41251180	SNRPA	cis	0.0897
rs7742988	chr6	84664011	CYB5R4	cis	0.09
rs6695407	chr1	154928707	FLAD1	cis	0.0903
rs1862274	chr19	35465897	GRAMD1A	cis	0.0923
rs1034264	chr9	76027946	ANXA1	cis	0.0977
rs3217810	chr12	4388271	CCND2	cis	0.0981
rs8109281	chr19	2481612	GADD45B	cis	0.1
rs4652470	chr1	180102084	TOR1AIP1	cis	0.103
rs9457516	chr6	159335251	TAGAP	cis	0.117
rs10733871	chr10	72159318	PRF1	cis	0.122
rs6499129	chr16	67458251	TPPP3	cis	0.128
rs997956	chr11	117770775	IL10RA	cis	0.132
rs3769825	chr2	202111380	CASP8	cis	0.135
rs1543408	chr1	185381607	IVNS1ABP	cis	0.148
rs7284096	chr22	39317056	APOBEC3G	cis	0.148
rs3751178	chr12	125664357	BRI3BP	cis	0.166
rs7305739	chr12	13357131	EMP1	cis	0.169
rs11204755	chr1	150961827	APH1A	cis	0.171
rs1042114	chr1	29138975	GMEB1	cis	0.176
rs3916232	chr6	30823366	PRR3	cis	0.177
rs12982424	chr19	53693105	ZNF818P	cis	0.181
rs11704518	chr22	29638470	RASL10A	cis	0.182
rs12068489	chr1	9893689	PIK3CD	cis	0.188
rs7408605	chr19	42337718	CEACAM3	cis	0.189
rs10185136	chr2	201904301	FAM126B	cis	0.195
rs2501329	chr1	159844058	TAGLN2	cis	0.2
rs2995899	chr15	101618508	LRRK1	cis	0.214
rs7154849	chr14	25126342	GZMH	cis	0.223
rs765256	chr7	151121403	SMARCD3	cis	0.225
rs4925627	chr1	247516627	ZNF496	cis	0.226
rs6505219	chr17	29265621	RNF135	cis	0.228
rs2741930	chr16	3148722	TIGD7	cis	0.237
rs84458	chr22	37525208	IL2RB	cis	0.244
rs7963064	chr12	111251102	PPP1CC	cis	0.252
rs12463658	chr2	191965344	STAT4	cis	0.262
rs11777370	chr8	22567600	BIN3	cis	0.266
rs2850575	chr18	19235006	ABHD3	cis	0.278
rs7456421	chr7	139415775	HIPK2	cis	0.282
rs3740616	chr11	33880896	LMO2	cis	0.285
rs11247611	chr1	27467984	GPATCH3	cis	0.294
rs344030	chr3	156464729	TIPARP	cis	0.296
rs17103873	chr11	105026841	CASP4	cis	0.368
rs276550	chr6	137401777	IFNGR1	cis	0.39
rs1060848	chr10	46111950	2014-03-08	cis	0.398
rs8083180	chr18	13474957	C18orf1	cis	0.419
rs10460587	chr2	85555478	ELMOD3	cis	0.433
rs2796278	chr1	207955823	CD46	cis	0.445
rs12503733	chr4	185532700	ACSL1	cis	0.448
rs1433099	chr19	11242658	LDLR	cis	0.449
rs7191129	chr16	67801391	EDC4	cis	0.473
rs12971516	chr19	35939534	FFAR2	cis	0.477
rs420297	chr19	40230566	CLC	cis	0.484
rs12966015	chr18	57617684	PMAIP1	cis	0.502
rs2905503	chr11	60850652	DDB1	cis	0.51
rs11642638	chr16	28984945	NFATC2IP	cis	0.553
rs3736054	chr15	43322113	EPB42	cis	0.599
rs3788964	chr2	163207480	GCA	cis	0.604
rs1944080	chr11	95503636	CEP57	cis	0.618
rs307934	chr19	54378029	MYADM	cis	0.642
rs11236611	chr11	70399859	SHANK2	cis	0.705
rs2337107	chr18	46459323	SMAD7	cis	0.738
